# Supplementary material for: A Dispensable Chromosome Is Required for Virulence in the Hemibiotrophic Plant Pathogen Colletotrichum higginsianum
Source: Front Microbiol. 2018 May 18;9:1005. doi: 10.3389/fmicb.2018.01005 (PMC5968395; doi:10.3389/fmicb.2018.01005)
Supplement: Supplementary file 1 [file Table_1.XLSX]

## Sheet: Table S1 -
Number of (trimmed and quality controlled) reads mapped to the reference genome.
chromosome		1	2	3	4	5	6	7	8	9	10	11	12
Sequnece ID	Total	CM004455.1	CM004456.1	CM004457.1	CM004458.1	CM004459.1	CM004460.1	LTAN01000007.1	CM004461.1	CM004462.1	CM004463.1	CM004464.1	CM004465.1
WT-CK7444	10409758	1264272	1242950	1235266	1091244	1086305	913318	942778	891031	847104	636881	143438	115171
Vir-49	6005640	739599	735734	733626	634614	639927	536790	548842	510083	492523	360365	14742	58795
Vir-51	5481951	669886	661530	661425	583512	577030	483865	501001	475076	451273	341027	15914	60412

## Sheet: Table S2 -
Number of (trimmed and quality controlled) reads mapped to each gene ID
chr ID	Chromosome number	gene_id	WT-CK7444	vir-49	vir-51
CM004455.1	1	CH63R_00001	287	127	156
CM004455.1	1	CH63R_00002	660	389	371
CM004455.1	1	CH63R_00003	682	408	404
CM004455.1	1	CH63R_00004	323	198	226
CM004455.1	1	CH63R_00005	223	147	150
CM004455.1	1	CH63R_00006	309	160	160
CM004455.1	1	CH63R_00007	417	236	200
CM004455.1	1	CH63R_00008	572	323	363
CM004455.1	1	CH63R_00009	396	244	222
CM004455.1	1	CH63R_00010	303	168	171
CM004455.1	1	CH63R_00011	533	296	258
CM004455.1	1	CH63R_00012	613	361	345
CM004455.1	1	CH63R_00013	444	268	304
CM004455.1	1	CH63R_00014	133	69	76
CM004455.1	1	CH63R_00015	502	278	238
CM004455.1	1	CH63R_00016	198	114	116
CM004455.1	1	CH63R_00017	201	95	92
CM004455.1	1	CH63R_00018	263	161	160
CM004455.1	1	CH63R_00019	212	117	124
CM004455.1	1	CH63R_00020	413	231	180
CM004455.1	1	CH63R_00021	205	113	117
CM004455.1	1	CH63R_00022	608	393	349
CM004455.1	1	CH63R_00023	200	108	88
CM004455.1	1	CH63R_00024	468	317	339
CM004455.1	1	CH63R_00025	173	110	82
CM004455.1	1	CH63R_00026	663	420	422
CM004455.1	1	CH63R_00027	112	63	48
CM004455.1	1	CH63R_00028	199	151	132
CM004455.1	1	CH63R_00029	306	163	161
CM004455.1	1	CH63R_00030	136	95	84
CM004455.1	1	CH63R_00031	93	66	58
CM004455.1	1	CH63R_00032	390	198	187
CM004455.1	1	CH63R_00033	604	318	329
CM004455.1	1	CH63R_00034	281	196	200
CM004455.1	1	CH63R_00035	301	167	152
CM004455.1	1	CH63R_00036	419	268	255
CM004455.1	1	CH63R_00037	178	118	77
CM004455.1	1	CH63R_00038	807	427	441
CM004455.1	1	CH63R_00039	36	18	17
CM004455.1	1	CH63R_00040	1444	774	776
CM004455.1	1	CH63R_00041	621	344	330
CM004455.1	1	CH63R_00042	141	97	70
CM004455.1	1	CH63R_00043	768	458	454
CM004455.1	1	CH63R_00044	526	314	282
CM004455.1	1	CH63R_00045	243	199	152
CM004455.1	1	CH63R_00046	229	123	132
CM004455.1	1	CH63R_00047	355	198	208
CM004455.1	1	CH63R_00048	395	225	200
CM004455.1	1	CH63R_00049	214	116	95
CM004455.1	1	CH63R_00050	677	362	282
CM004455.1	1	CH63R_00051	195	143	106
CM004455.1	1	CH63R_00052	108	58	53
CM004455.1	1	CH63R_00053	396	206	208
CM004455.1	1	CH63R_00054	540	338	344
CM004455.1	1	CH63R_00055	464	265	262
CM004455.1	1	CH63R_00056	138	80	94
CM004455.1	1	CH63R_00057	562	338	319
CM004455.1	1	CH63R_00058	191	125	114
CM004455.1	1	CH63R_00059	596	390	340
CM004455.1	1	CH63R_00060	239	142	125
CM004455.1	1	CH63R_00061	453	312	225
CM004455.1	1	CH63R_00062	125	102	66
CM004455.1	1	CH63R_00063	413	219	197
CM004455.1	1	CH63R_00064	204	114	108
CM004455.1	1	CH63R_00065	135	105	64
CM004455.1	1	CH63R_00066	592	311	302
CM004455.1	1	CH63R_00067	136	100	82
CM004455.1	1	CH63R_00068	367	209	220
CM004455.1	1	CH63R_00069	157	93	87
CM004455.1	1	CH63R_00070	141	84	71
CM004455.1	1	CH63R_00071	508	315	305
CM004455.1	1	CH63R_00072	386	205	183
CM004455.1	1	CH63R_00073	325	207	200
CM004455.1	1	CH63R_00074	97	51	34
CM004455.1	1	CH63R_00075	154	80	58
CM004455.1	1	CH63R_00076	324	157	174
CM004455.1	1	CH63R_00077	342	174	195
CM004455.1	1	CH63R_00078	423	262	238
CM004455.1	1	CH63R_00079	126	72	55
CM004455.1	1	CH63R_00080	554	284	348
CM004455.1	1	CH63R_00081	145	83	79
CM004455.1	1	CH63R_00082	269	196	163
CM004455.1	1	CH63R_00083	349	220	178
CM004455.1	1	CH63R_00084	169	103	81
CM004455.1	1	CH63R_00085	358	216	190
CM004455.1	1	CH63R_00086	478	264	289
CM004455.1	1	CH63R_00087	104	65	55
CM004455.1	1	CH63R_00088	301	209	178
CM004455.1	1	CH63R_00089	517	319	296
CM004455.1	1	CH63R_00090	162	105	77
CM004455.1	1	CH63R_00091	314	200	167
CM004455.1	1	CH63R_00092	306	212	178
CM004455.1	1	CH63R_00093	466	300	267
CM004455.1	1	CH63R_00094	504	265	255
CM004455.1	1	CH63R_00095	136	68	77
CM004455.1	1	CH63R_00096	222	112	124
CM004455.1	1	CH63R_00097	579	308	299
CM004455.1	1	CH63R_00098	408	271	220
CM004455.1	1	CH63R_00099	243	144	167
CM004455.1	1	CH63R_00100	482	301	308
CM004455.1	1	CH63R_00101	362	220	199
CM004455.1	1	CH63R_00102	92	62	60
CM004455.1	1	CH63R_00103	184	121	91
CM004455.1	1	CH63R_00104	178	89	82
CM004455.1	1	CH63R_00105	294	160	180
CM004455.1	1	CH63R_00106	307	146	154
CM004455.1	1	CH63R_00107	282	200	197
CM004455.1	1	CH63R_00108	208	111	105
CM004455.1	1	CH63R_00109	768	431	423
CM004455.1	1	CH63R_00110	196	116	107
CM004455.1	1	CH63R_00111	354	210	156
CM004455.1	1	CH63R_00112	440	228	201
CM004455.1	1	CH63R_00113	258	183	166
CM004455.1	1	CH63R_00114	200	106	102
CM004455.1	1	CH63R_00115	567	335	333
CM004455.1	1	CH63R_00116	433	262	270
CM004455.1	1	CH63R_00117	138	68	69
CM004455.1	1	CH63R_00118	409	232	211
CM004455.1	1	CH63R_00119	195	111	94
CM004455.1	1	CH63R_00120	144	101	83
CM004455.1	1	CH63R_00121	594	374	316
CM004455.1	1	CH63R_00122	334	195	197
CM004455.1	1	CH63R_00123	168	98	93
CM004455.1	1	CH63R_00124	297	175	188
CM004455.1	1	CH63R_00125	454	236	237
CM004455.1	1	CH63R_00126	662	354	357
CM004455.1	1	CH63R_00127	216	123	139
CM004455.1	1	CH63R_00128	0	0	0
CM004455.1	1	CH63R_00129	22	9	9
CM004455.1	1	CH63R_00130	230	133	114
CM004455.1	1	CH63R_00131	377	235	234
CM004455.1	1	CH63R_00132	308	146	167
CM004455.1	1	CH63R_00133	174	102	100
CM004455.1	1	CH63R_00134	788	448	451
CM004455.1	1	CH63R_00135	858	442	460
CM004455.1	1	CH63R_00136	143	67	86
CM004455.1	1	CH63R_00137	44	31	14
CM004455.1	1	CH63R_00138	463	272	261
CM004455.1	1	CH63R_00139	299	202	190
CM004455.1	1	CH63R_00140	448	242	268
CM004455.1	1	CH63R_00141	449	290	281
CM004455.1	1	CH63R_00142	207	104	102
CM004455.1	1	CH63R_00143	598	281	269
CM004455.1	1	CH63R_00144	270	141	168
CM004455.1	1	CH63R_00145	1541	821	906
CM004455.1	1	CH63R_00146	401	217	191
CM004455.1	1	CH63R_00147	287	159	136
CM004455.1	1	CH63R_00148	1969	996	1092
CM004455.1	1	CH63R_00149	134	78	63
CM004455.1	1	CH63R_00150	279	167	154
CM004455.1	1	CH63R_00151	148	81	81
CM004455.1	1	CH63R_00152	374	187	205
CM004455.1	1	CH63R_00153	341	192	193
CM004455.1	1	CH63R_00154	473	257	215
CM004455.1	1	CH63R_00155	415	253	259
CM004455.1	1	CH63R_00156	459	279	262
CM004455.1	1	CH63R_00157	442	250	233
CM004455.1	1	CH63R_00158	269	150	133
CM004455.1	1	CH63R_00159	1029	530	546
CM004455.1	1	CH63R_00160	167	130	108
CM004455.1	1	CH63R_00161	608	333	322
CM004455.1	1	CH63R_00162	575	280	272
CM004455.1	1	CH63R_00163	214	93	71
CM004455.1	1	CH63R_00164	369	217	195
CM004455.1	1	CH63R_00165	279	155	162
CM004455.1	1	CH63R_00166	491	335	306
CM004455.1	1	CH63R_00167	220	118	112
CM004455.1	1	CH63R_00168	1046	553	618
CM004455.1	1	CH63R_00169	389	265	239
CM004455.1	1	CH63R_00170	926	481	507
CM004455.1	1	CH63R_00171	471	275	240
CM004455.1	1	CH63R_00172	283	159	145
CM004455.1	1	CH63R_00173	697	386	360
CM004455.1	1	CH63R_00174	461	274	274
CM004455.1	1	CH63R_00175	327	158	162
CM004455.1	1	CH63R_00176	568	342	309
CM004455.1	1	CH63R_00177	501	335	344
CM004455.1	1	CH63R_00178	311	171	150
CM004455.1	1	CH63R_00179	284	104	134
CM004455.1	1	CH63R_00180	461	244	275
CM004455.1	1	CH63R_00181	412	249	252
CM004455.1	1	CH63R_00182	310	217	183
CM004455.1	1	CH63R_00183	527	335	298
CM004455.1	1	CH63R_00184	332	160	116
CM004455.1	1	CH63R_00185	968	512	475
CM004455.1	1	CH63R_00186	686	451	406
CM004455.1	1	CH63R_00187	391	241	189
CM004455.1	1	CH63R_00188	424	248	242
CM004455.1	1	CH63R_00189	544	320	365
CM004455.1	1	CH63R_00190	180	105	97
CM004455.1	1	CH63R_00191	533	302	292
CM004455.1	1	CH63R_00192	476	320	259
CM004455.1	1	CH63R_00193	300	159	143
CM004455.1	1	CH63R_00194	520	298	281
CM004455.1	1	CH63R_00195	404	259	293
CM004455.1	1	CH63R_00196	265	191	165
CM004455.1	1	CH63R_00197	295	175	174
CM004455.1	1	CH63R_00198	200	139	103
CM004455.1	1	CH63R_00199	578	299	301
CM004455.1	1	CH63R_00200	645	398	392
CM004455.1	1	CH63R_00201	501	300	271
CM004455.1	1	CH63R_00202	424	254	263
CM004455.1	1	CH63R_00203	464	289	288
CM004455.1	1	CH63R_00204	387	233	248
CM004455.1	1	CH63R_00205	942	514	531
CM004455.1	1	CH63R_00206	297	127	143
CM004455.1	1	CH63R_00207	144	65	57
CM004455.1	1	CH63R_00208	483	261	245
CM004455.1	1	CH63R_00209	347	217	218
CM004455.1	1	CH63R_00210	468	303	294
CM004455.1	1	CH63R_00211	656	401	359
CM004455.1	1	CH63R_00212	164	94	98
CM004455.1	1	CH63R_00213	311	180	163
CM004455.1	1	CH63R_00214	447	296	248
CM004455.1	1	CH63R_00215	69	46	39
CM004455.1	1	CH63R_00216	296	175	158
CM004455.1	1	CH63R_00217	181	104	83
CM004455.1	1	CH63R_00218	214	110	66
CM004455.1	1	CH63R_00219	521	326	268
CM004455.1	1	CH63R_00220	130	58	66
CM004455.1	1	CH63R_00221	390	203	201
CM004455.1	1	CH63R_00222	367	217	176
CM004455.1	1	CH63R_00223	233	96	102
CM004455.1	1	CH63R_00224	331	198	158
CM004455.1	1	CH63R_00225	414	277	237
CM004455.1	1	CH63R_00226	320	181	172
CM004455.1	1	CH63R_00227	272	192	150
CM004455.1	1	CH63R_00228	232	115	108
CM004455.1	1	CH63R_00229	559	384	345
CM004455.1	1	CH63R_00230	208	134	142
CM004455.1	1	CH63R_00231	497	311	300
CM004455.1	1	CH63R_00232	512	280	300
CM004455.1	1	CH63R_00233	142	82	90
CM004455.1	1	CH63R_00234	263	139	112
CM004455.1	1	CH63R_00235	466	257	281
CM004455.1	1	CH63R_00236	342	189	184
CM004455.1	1	CH63R_00237	190	96	105
CM004455.1	1	CH63R_00238	265	160	171
CM004455.1	1	CH63R_00239	0	0	0
CM004455.1	1	CH63R_00240	0	0	0
CM004455.1	1	CH63R_00241	0	0	0
CM004455.1	1	CH63R_00242	88	50	73
CM004455.1	1	CH63R_00243	269	141	142
CM004455.1	1	CH63R_00244	225	105	123
CM004455.1	1	CH63R_00245	143	75	90
CM004455.1	1	CH63R_00246	217	137	123
CM004455.1	1	CH63R_00247	173	88	87
CM004455.1	1	CH63R_00248	285	154	149
CM004455.1	1	CH63R_00249	262	152	179
CM004455.1	1	CH63R_00250	863	503	551
CM004455.1	1	CH63R_00251	475	281	279
CM004455.1	1	CH63R_00252	140	66	78
CM004455.1	1	CH63R_00253	325	186	222
CM004455.1	1	CH63R_00254	218	137	98
CM004455.1	1	CH63R_00255	278	132	154
CM004455.1	1	CH63R_00256	448	241	249
CM004455.1	1	CH63R_00257	422	198	174
CM004455.1	1	CH63R_00258	294	151	159
CM004455.1	1	CH63R_00259	187	87	122
CM004455.1	1	CH63R_00260	777	363	408
CM004455.1	1	CH63R_00261	427	276	263
CM004455.1	1	CH63R_00262	500	287	252
CM004455.1	1	CH63R_00263	265	159	145
CM004455.1	1	CH63R_00264	540	273	318
CM004455.1	1	CH63R_00265	317	203	163
CM004455.1	1	CH63R_00266	331	195	207
CM004455.1	1	CH63R_00267	307	172	176
CM004455.1	1	CH63R_00268	419	214	213
CM004455.1	1	CH63R_00269	186	112	88
CM004455.1	1	CH63R_00270	558	325	309
CM004455.1	1	CH63R_00271	406	204	219
CM004455.1	1	CH63R_00272	248	126	176
CM004455.1	1	CH63R_00273	616	335	361
CM004455.1	1	CH63R_00274	306	171	176
CM004455.1	1	CH63R_00275	262	171	121
CM004455.1	1	CH63R_00276	252	144	127
CM004455.1	1	CH63R_00277	561	265	271
CM004455.1	1	CH63R_00278	497	272	274
CM004455.1	1	CH63R_00279	221	123	134
CM004455.1	1	CH63R_00280	349	258	256
CM004455.1	1	CH63R_00281	500	337	312
CM004455.1	1	CH63R_00282	501	268	263
CM004455.1	1	CH63R_00283	291	145	131
CM004455.1	1	CH63R_00284	295	160	152
CM004455.1	1	CH63R_00285	105	52	49
CM004455.1	1	CH63R_00286	866	442	504
CM004455.1	1	CH63R_00287	698	377	456
CM004455.1	1	CH63R_00288	944	471	497
CM004455.1	1	CH63R_00289	332	145	185
CM004455.1	1	CH63R_00290	499	275	300
CM004455.1	1	CH63R_00291	330	174	196
CM004455.1	1	CH63R_00292	151	77	57
CM004455.1	1	CH63R_00293	638	341	324
CM004455.1	1	CH63R_00294	325	214	239
CM004455.1	1	CH63R_00295	186	110	83
CM004455.1	1	CH63R_00296	504	252	251
CM004455.1	1	CH63R_00297	331	195	180
CM004455.1	1	CH63R_00298	294	176	159
CM004455.1	1	CH63R_00299	161	79	70
CM004455.1	1	CH63R_00300	245	124	116
CM004455.1	1	CH63R_00301	193	142	108
CM004455.1	1	CH63R_00302	381	251	201
CM004455.1	1	CH63R_00303	155	57	78
CM004455.1	1	CH63R_00304	205	117	98
CM004455.1	1	CH63R_00305	142	99	50
CM004455.1	1	CH63R_00306	624	306	256
CM004455.1	1	CH63R_00307	455	296	310
CM004455.1	1	CH63R_00308	293	201	177
CM004455.1	1	CH63R_00309	435	260	216
CM004455.1	1	CH63R_00310	82	36	38
CM004455.1	1	CH63R_00311	128	80	70
CM004455.1	1	CH63R_00312	205	92	77
CM004455.1	1	CH63R_00313	387	207	236
CM004455.1	1	CH63R_00314	457	267	281
CM004455.1	1	CH63R_00315	223	134	114
CM004455.1	1	CH63R_00316	501	283	274
CM004455.1	1	CH63R_00317	117	79	68
CM004455.1	1	CH63R_00318	593	414	403
CM004455.1	1	CH63R_00319	603	415	407
CM004455.1	1	CH63R_00320	129	81	74
CM004455.1	1	CH63R_00321	192	117	105
CM004455.1	1	CH63R_00322	155	120	86
CM004455.1	1	CH63R_00323	208	134	103
CM004455.1	1	CH63R_00324	133	80	72
CM004455.1	1	CH63R_00325	211	100	89
CM004455.1	1	CH63R_00326	417	225	186
CM004455.1	1	CH63R_00327	315	204	200
CM004455.1	1	CH63R_00328	472	295	314
CM004455.1	1	CH63R_00329	114	62	70
CM004455.1	1	CH63R_00330	522	291	272
CM004455.1	1	CH63R_00331	333	168	159
CM004455.1	1	CH63R_00332	231	103	107
CM004455.1	1	CH63R_00333	374	256	213
CM004455.1	1	CH63R_00334	405	243	253
CM004455.1	1	CH63R_00335	400	204	177
CM004455.1	1	CH63R_00336	542	317	302
CM004455.1	1	CH63R_00337	1083	652	616
CM004455.1	1	CH63R_00338	146	66	63
CM004455.1	1	CH63R_00339	212	109	123
CM004455.1	1	CH63R_00340	754	415	457
CM004455.1	1	CH63R_00341	149	82	93
CM004455.1	1	CH63R_00342	149	68	50
CM004455.1	1	CH63R_00343	631	368	361
CM004455.1	1	CH63R_00344	403	241	203
CM004455.1	1	CH63R_00345	312	160	182
CM004455.1	1	CH63R_00346	275	173	104
CM004455.1	1	CH63R_00347	424	249	233
CM004455.1	1	CH63R_00348	320	187	179
CM004455.1	1	CH63R_00349	336	216	168
CM004455.1	1	CH63R_00350	297	178	159
CM004455.1	1	CH63R_00351	224	138	131
CM004455.1	1	CH63R_00352	270	177	165
CM004455.1	1	CH63R_00353	540	334	291
CM004455.1	1	CH63R_00354	511	270	287
CM004455.1	1	CH63R_00355	321	175	174
CM004455.1	1	CH63R_00356	364	221	206
CM004455.1	1	CH63R_00357	230	170	143
CM004455.1	1	CH63R_00358	236	134	109
CM004455.1	1	CH63R_00359	240	110	127
CM004455.1	1	CH63R_00360	147	80	67
CM004455.1	1	CH63R_00361	215	135	123
CM004455.1	1	CH63R_00362	113	42	59
CM004455.1	1	CH63R_00363	125	82	65
CM004455.1	1	CH63R_00364	545	330	307
CM004455.1	1	CH63R_00365	309	193	172
CM004455.1	1	CH63R_00366	98	55	55
CM004455.1	1	CH63R_00367	197	114	102
CM004455.1	1	CH63R_00368	445	248	253
CM004455.1	1	CH63R_00369	390	195	188
CM004455.1	1	CH63R_00370	873	544	520
CM004455.1	1	CH63R_00371	173	111	100
CM004455.1	1	CH63R_00372	368	223	217
CM004455.1	1	CH63R_00373	422	255	209
CM004455.1	1	CH63R_00374	351	183	198
CM004455.1	1	CH63R_00375	110	73	73
CM004455.1	1	CH63R_00376	410	226	200
CM004455.1	1	CH63R_00377	685	362	356
CM004455.1	1	CH63R_00378	873	459	509
CM004455.1	1	CH63R_00379	428	239	204
CM004455.1	1	CH63R_00380	362	224	212
CM004455.1	1	CH63R_00381	502	290	258
CM004455.1	1	CH63R_00382	338	190	200
CM004455.1	1	CH63R_00383	506	300	318
CM004455.1	1	CH63R_00384	166	93	94
CM004455.1	1	CH63R_00385	261	155	165
CM004455.1	1	CH63R_00386	577	308	294
CM004455.1	1	CH63R_00387	227	137	117
CM004455.1	1	CH63R_00388	246	125	117
CM004455.1	1	CH63R_00389	707	439	399
CM004455.1	1	CH63R_00390	1095	709	603
CM004455.1	1	CH63R_00391	149	92	57
CM004455.1	1	CH63R_00392	118	75	77
CM004455.1	1	CH63R_00393	75	52	28
CM004455.1	1	CH63R_00394	427	284	237
CM004455.1	1	CH63R_00395	424	300	268
CM004455.1	1	CH63R_00396	175	100	96
CM004455.1	1	CH63R_00397	309	175	175
CM004455.1	1	CH63R_00398	281	174	160
CM004455.1	1	CH63R_00399	305	175	145
CM004455.1	1	CH63R_00400	219	136	95
CM004455.1	1	CH63R_00401	342	234	173
CM004455.1	1	CH63R_00402	262	151	152
CM004455.1	1	CH63R_00403	309	155	153
CM004455.1	1	CH63R_00404	421	267	270
CM004455.1	1	CH63R_00405	280	162	174
CM004455.1	1	CH63R_00406	349	223	216
CM004455.1	1	CH63R_00407	160	88	88
CM004455.1	1	CH63R_00408	788	444	398
CM004455.1	1	CH63R_00409	460	295	277
CM004455.1	1	CH63R_00410	299	168	166
CM004455.1	1	CH63R_00411	591	318	309
CM004455.1	1	CH63R_00412	175	94	98
CM004455.1	1	CH63R_00413	329	235	200
CM004455.1	1	CH63R_00414	670	368	341
CM004455.1	1	CH63R_00415	949	533	511
CM004455.1	1	CH63R_00416	188	102	108
CM004455.1	1	CH63R_00417	441	257	241
CM004455.1	1	CH63R_00418	316	196	184
CM004455.1	1	CH63R_00419	303	176	212
CM004455.1	1	CH63R_00420	378	230	246
CM004455.1	1	CH63R_00421	757	466	424
CM004455.1	1	CH63R_00422	633	372	349
CM004455.1	1	CH63R_00423	243	131	111
CM004455.1	1	CH63R_00424	437	247	205
CM004455.1	1	CH63R_00425	371	241	189
CM004455.1	1	CH63R_00426	566	313	282
CM004455.1	1	CH63R_00427	294	200	167
CM004455.1	1	CH63R_00428	443	267	248
CM004455.1	1	CH63R_00429	636	346	335
CM004455.1	1	CH63R_00430	1059	655	574
CM004455.1	1	CH63R_00431	263	138	118
CM004455.1	1	CH63R_00432	584	333	296
CM004455.1	1	CH63R_00433	119	97	82
CM004455.1	1	CH63R_00434	297	169	152
CM004455.1	1	CH63R_00435	352	230	182
CM004455.1	1	CH63R_00436	118	72	58
CM004455.1	1	CH63R_00437	466	240	248
CM004455.1	1	CH63R_00438	431	247	204
CM004455.1	1	CH63R_00439	520	324	252
CM004455.1	1	CH63R_00440	815	467	437
CM004455.1	1	CH63R_00441	278	150	155
CM004455.1	1	CH63R_00442	937	556	480
CM004455.1	1	CH63R_00443	367	199	182
CM004455.1	1	CH63R_00444	190	108	87
CM004455.1	1	CH63R_00445	946	589	549
CM004455.1	1	CH63R_00446	330	193	176
CM004455.1	1	CH63R_00447	207	117	114
CM004455.1	1	CH63R_00448	650	370	322
CM004455.1	1	CH63R_00449	191	134	92
CM004455.1	1	CH63R_00450	573	339	306
CM004455.1	1	CH63R_00451	362	264	213
CM004455.1	1	CH63R_00452	187	84	77
CM004455.1	1	CH63R_00453	533	326	272
CM004455.1	1	CH63R_00454	104	66	63
CM004455.1	1	CH63R_00455	163	93	66
CM004455.1	1	CH63R_00456	159	76	75
CM004455.1	1	CH63R_00457	400	221	189
CM004455.1	1	CH63R_00458	465	264	237
CM004455.1	1	CH63R_00459	358	189	156
CM004455.1	1	CH63R_00460	482	294	243
CM004455.1	1	CH63R_00461	511	297	286
CM004455.1	1	CH63R_00462	416	255	278
CM004455.1	1	CH63R_00463	448	262	247
CM004455.1	1	CH63R_00464	432	263	230
CM004455.1	1	CH63R_00465	112	57	47
CM004455.1	1	CH63R_00466	1435	827	765
CM004455.1	1	CH63R_00467	434	274	225
CM004455.1	1	CH63R_00468	190	93	85
CM004455.1	1	CH63R_00469	617	361	321
CM004455.1	1	CH63R_00470	429	310	215
CM004455.1	1	CH63R_00471	341	225	194
CM004455.1	1	CH63R_00472	163	113	94
CM004455.1	1	CH63R_00473	220	124	102
CM004455.1	1	CH63R_00474	427	224	216
CM004455.1	1	CH63R_00475	267	175	135
CM004455.1	1	CH63R_00476	407	249	195
CM004455.1	1	CH63R_00477	627	372	297
CM004455.1	1	CH63R_00478	64	42	25
CM004455.1	1	CH63R_00479	474	347	306
CM004455.1	1	CH63R_00480	714	460	415
CM004455.1	1	CH63R_00481	209	112	99
CM004455.1	1	CH63R_00482	365	192	165
CM004455.1	1	CH63R_00483	245	156	141
CM004455.1	1	CH63R_00484	1657	1020	948
CM004455.1	1	CH63R_00485	510	317	268
CM004455.1	1	CH63R_00486	411	235	251
CM004455.1	1	CH63R_00487	473	282	234
CM004455.1	1	CH63R_00488	454	298	262
CM004455.1	1	CH63R_00489	448	288	234
CM004455.1	1	CH63R_00490	372	242	202
CM004455.1	1	CH63R_00491	685	466	418
CM004455.1	1	CH63R_00492	366	238	182
CM004455.1	1	CH63R_00493	804	565	440
CM004455.1	1	CH63R_00494	548	341	322
CM004455.1	1	CH63R_00495	209	130	97
CM004455.1	1	CH63R_00496	407	289	222
CM004455.1	1	CH63R_00497	351	218	176
CM004455.1	1	CH63R_00498	519	332	289
CM004455.1	1	CH63R_00499	1053	628	572
CM004455.1	1	CH63R_00500	258	175	154
CM004455.1	1	CH63R_00501	734	433	389
CM004455.1	1	CH63R_00502	437	251	246
CM004455.1	1	CH63R_00503	227	160	125
CM004455.1	1	CH63R_00504	665	390	366
CM004455.1	1	CH63R_00505	202	114	100
CM004455.1	1	CH63R_00506	555	323	300
CM004455.1	1	CH63R_00507	263	196	169
CM004455.1	1	CH63R_00508	1023	635	557
CM004455.1	1	CH63R_00509	269	183	159
CM004455.1	1	CH63R_00510	354	229	213
CM004455.1	1	CH63R_00511	866	485	417
CM004455.1	1	CH63R_00512	184	85	89
CM004455.1	1	CH63R_00513	376	245	189
CM004455.1	1	CH63R_00514	289	201	127
CM004455.1	1	CH63R_00515	216	148	143
CM004455.1	1	CH63R_00516	871	522	466
CM004455.1	1	CH63R_00517	101	63	54
CM004455.1	1	CH63R_00518	106	68	68
CM004455.1	1	CH63R_00519	499	291	265
CM004455.1	1	CH63R_00520	249	165	133
CM004455.1	1	CH63R_00521	280	204	174
CM004455.1	1	CH63R_00522	204	111	113
CM004455.1	1	CH63R_00523	415	239	226
CM004455.1	1	CH63R_00524	596	305	308
CM004455.1	1	CH63R_00525	271	175	151
CM004455.1	1	CH63R_00526	378	231	206
CM004455.1	1	CH63R_00527	261	143	155
CM004455.1	1	CH63R_00528	835	569	446
CM004455.1	1	CH63R_00529	95	65	54
CM004455.1	1	CH63R_00530	434	317	273
CM004455.1	1	CH63R_00531	594	333	296
CM004455.1	1	CH63R_00532	186	128	102
CM004455.1	1	CH63R_00533	278	151	141
CM004455.1	1	CH63R_00534	288	184	171
CM004455.1	1	CH63R_00535	378	271	212
CM004455.1	1	CH63R_00536	207	127	124
CM004455.1	1	CH63R_00537	665	369	351
CM004455.1	1	CH63R_00538	291	175	151
CM004455.1	1	CH63R_00539	579	369	333
CM004455.1	1	CH63R_00540	228	177	130
CM004455.1	1	CH63R_00541	190	145	86
CM004455.1	1	CH63R_00542	603	373	318
CM004455.1	1	CH63R_00543	308	208	190
CM004455.1	1	CH63R_00544	277	183	162
CM004455.1	1	CH63R_00545	330	188	200
CM004455.1	1	CH63R_00546	371	232	201
CM004455.1	1	CH63R_00547	302	194	162
CM004455.1	1	CH63R_00548	262	142	106
CM004455.1	1	CH63R_00549	146	102	79
CM004455.1	1	CH63R_00550	841	458	409
CM004455.1	1	CH63R_00551	218	111	130
CM004455.1	1	CH63R_00552	303	214	160
CM004455.1	1	CH63R_00553	698	393	363
CM004455.1	1	CH63R_00554	148	109	82
CM004455.1	1	CH63R_00555	205	114	102
CM004455.1	1	CH63R_00556	450	279	237
CM004455.1	1	CH63R_00557	446	269	232
CM004455.1	1	CH63R_00558	319	180	169
CM004455.1	1	CH63R_00559	334	196	187
CM004455.1	1	CH63R_00560	260	140	139
CM004455.1	1	CH63R_00561	486	359	229
CM004455.1	1	CH63R_00562	169	94	81
CM004455.1	1	CH63R_00563	149	95	72
CM004455.1	1	CH63R_00564	578	385	355
CM004455.1	1	CH63R_00565	441	288	222
CM004455.1	1	CH63R_00566	647	387	339
CM004455.1	1	CH63R_00567	158	101	105
CM004455.1	1	CH63R_00568	245	136	131
CM004455.1	1	CH63R_00569	305	184	159
CM004455.1	1	CH63R_00570	366	204	171
CM004455.1	1	CH63R_00571	209	142	112
CM004455.1	1	CH63R_00572	227	130	108
CM004455.1	1	CH63R_00573	118	64	66
CM004455.1	1	CH63R_00574	306	183	149
CM004455.1	1	CH63R_00575	147	97	91
CM004455.1	1	CH63R_00576	319	187	178
CM004455.1	1	CH63R_00577	281	162	143
CM004455.1	1	CH63R_00578	289	220	159
CM004455.1	1	CH63R_00579	232	140	111
CM004455.1	1	CH63R_00580	298	199	183
CM004455.1	1	CH63R_00581	357	229	198
CM004455.1	1	CH63R_00582	447	283	251
CM004455.1	1	CH63R_00583	438	274	237
CM004455.1	1	CH63R_00584	507	287	251
CM004455.1	1	CH63R_00585	581	337	273
CM004455.1	1	CH63R_00586	594	344	304
CM004455.1	1	CH63R_00587	238	145	119
CM004455.1	1	CH63R_00588	549	274	267
CM004455.1	1	CH63R_00589	699	392	382
CM004455.1	1	CH63R_00590	934	541	471
CM004455.1	1	CH63R_00591	124	80	72
CM004455.1	1	CH63R_00592	186	89	112
CM004455.1	1	CH63R_00593	168	143	116
CM004455.1	1	CH63R_00594	442	288	256
CM004455.1	1	CH63R_00595	1017	630	571
CM004455.1	1	CH63R_00596	412	269	255
CM004455.1	1	CH63R_00597	305	209	204
CM004455.1	1	CH63R_00598	358	193	199
CM004455.1	1	CH63R_00599	206	129	102
CM004455.1	1	CH63R_00600	352	246	216
CM004455.1	1	CH63R_00601	237	146	127
CM004455.1	1	CH63R_00602	144	77	77
CM004455.1	1	CH63R_00603	172	126	101
CM004455.1	1	CH63R_00604	642	409	368
CM004455.1	1	CH63R_00605	211	126	98
CM004455.1	1	CH63R_00606	340	207	157
CM004455.1	1	CH63R_00607	422	252	224
CM004455.1	1	CH63R_00608	543	302	281
CM004455.1	1	CH63R_00609	375	252	194
CM004455.1	1	CH63R_00610	433	245	212
CM004455.1	1	CH63R_00611	383	254	202
CM004455.1	1	CH63R_00612	394	220	229
CM004455.1	1	CH63R_00613	304	204	154
CM004455.1	1	CH63R_00614	206	139	120
CM004455.1	1	CH63R_00615	294	195	152
CM004455.1	1	CH63R_00616	467	277	265
CM004455.1	1	CH63R_00617	140	96	81
CM004455.1	1	CH63R_00618	585	379	321
CM004455.1	1	CH63R_00619	192	134	119
CM004455.1	1	CH63R_00620	344	202	171
CM004455.1	1	CH63R_00621	654	337	342
CM004455.1	1	CH63R_00622	166	97	84
CM004455.1	1	CH63R_00623	520	343	274
CM004455.1	1	CH63R_00624	313	193	155
CM004455.1	1	CH63R_00625	334	207	175
CM004455.1	1	CH63R_00626	166	104	78
CM004455.1	1	CH63R_00627	286	180	133
CM004455.1	1	CH63R_00628	408	269	236
CM004455.1	1	CH63R_00629	206	129	140
CM004455.1	1	CH63R_00630	337	221	171
CM004455.1	1	CH63R_00631	459	259	208
CM004455.1	1	CH63R_00632	1156	677	649
CM004455.1	1	CH63R_00633	832	487	409
CM004455.1	1	CH63R_00634	344	221	202
CM004455.1	1	CH63R_00635	430	278	238
CM004455.1	1	CH63R_00636	637	384	347
CM004455.1	1	CH63R_00637	241	147	113
CM004455.1	1	CH63R_00638	227	169	116
CM004455.1	1	CH63R_00639	409	253	223
CM004455.1	1	CH63R_00640	321	217	185
CM004455.1	1	CH63R_00641	901	551	471
CM004455.1	1	CH63R_00642	229	155	151
CM004455.1	1	CH63R_00643	1158	696	584
CM004455.1	1	CH63R_00644	882	583	506
CM004455.1	1	CH63R_00645	291	190	192
CM004455.1	1	CH63R_00646	427	280	244
CM004455.1	1	CH63R_00647	374	239	211
CM004455.1	1	CH63R_00648	455	269	260
CM004455.1	1	CH63R_00649	334	209	200
CM004455.1	1	CH63R_00650	546	355	310
CM004455.1	1	CH63R_00651	459	260	256
CM004455.1	1	CH63R_00652	435	299	285
CM004455.1	1	CH63R_00653	225	130	117
CM004455.1	1	CH63R_00654	270	192	178
CM004455.1	1	CH63R_00655	116	77	67
CM004455.1	1	CH63R_00656	357	222	174
CM004455.1	1	CH63R_00657	469	293	261
CM004455.1	1	CH63R_00658	227	146	112
CM004455.1	1	CH63R_00659	792	525	440
CM004455.1	1	CH63R_00660	305	188	165
CM004455.1	1	CH63R_00661	849	512	488
CM004455.1	1	CH63R_00662	338	200	167
CM004455.1	1	CH63R_00663	574	360	340
CM004455.1	1	CH63R_00664	377	216	211
CM004455.1	1	CH63R_00665	743	396	366
CM004455.1	1	CH63R_00666	284	150	126
CM004455.1	1	CH63R_00667	544	322	305
CM004455.1	1	CH63R_00668	420	189	214
CM004455.1	1	CH63R_00669	381	180	174
CM004455.1	1	CH63R_00670	417	224	223
CM004455.1	1	CH63R_00671	478	291	263
CM004455.1	1	CH63R_00672	866	502	448
CM004455.1	1	CH63R_00673	550	316	290
CM004455.1	1	CH63R_00674	218	143	126
CM004455.1	1	CH63R_00675	140	98	89
CM004455.1	1	CH63R_00676	588	324	366
CM004455.1	1	CH63R_00677	562	317	314
CM004455.1	1	CH63R_00678	1634	1035	935
CM004455.1	1	CH63R_00679	429	265	241
CM004455.1	1	CH63R_00680	410	222	212
CM004455.1	1	CH63R_00681	506	299	292
CM004455.1	1	CH63R_00682	169	109	107
CM004455.1	1	CH63R_00683	133	76	87
CM004455.1	1	CH63R_00684	449	296	275
CM004455.1	1	CH63R_00685	789	474	422
CM004455.1	1	CH63R_00686	527	304	253
CM004455.1	1	CH63R_00687	200	125	87
CM004455.1	1	CH63R_00688	513	290	279
CM004455.1	1	CH63R_00689	295	159	146
CM004455.1	1	CH63R_00690	815	464	405
CM004455.1	1	CH63R_00691	294	172	168
CM004455.1	1	CH63R_00692	158	112	96
CM004455.1	1	CH63R_00693	664	417	369
CM004455.1	1	CH63R_00694	225	143	100
CM004455.1	1	CH63R_00695	377	197	184
CM004455.1	1	CH63R_00696	364	217	164
CM004455.1	1	CH63R_00697	113	56	47
CM004455.1	1	CH63R_00698	268	190	143
CM004455.1	1	CH63R_00699	462	276	240
CM004455.1	1	CH63R_00700	841	553	505
CM004455.1	1	CH63R_00701	167	110	109
CM004455.1	1	CH63R_00702	492	321	254
CM004455.1	1	CH63R_00703	620	423	353
CM004455.1	1	CH63R_00704	203	138	90
CM004455.1	1	CH63R_00705	548	422	353
CM004455.1	1	CH63R_00706	429	323	223
CM004455.1	1	CH63R_00707	101	99	56
CM004455.1	1	CH63R_00708	180	128	100
CM004455.1	1	CH63R_00709	156	118	86
CM004455.1	1	CH63R_00710	164	100	94
CM004455.1	1	CH63R_00711	467	252	246
CM004455.1	1	CH63R_00712	146	105	78
CM004455.1	1	CH63R_00713	179	98	78
CM004455.1	1	CH63R_00714	760	447	405
CM004455.1	1	CH63R_00715	452	291	209
CM004455.1	1	CH63R_00716	385	226	228
CM004455.1	1	CH63R_00717	248	181	170
CM004455.1	1	CH63R_00718	344	207	179
CM004455.1	1	CH63R_00719	228	151	122
CM004455.1	1	CH63R_00720	131	61	47
CM004455.1	1	CH63R_00721	586	359	300
CM004455.1	1	CH63R_00722	123	66	35
CM004455.1	1	CH63R_00723	555	386	334
CM004455.1	1	CH63R_00724	379	312	230
CM004455.1	1	CH63R_00725	265	204	166
CM004455.1	1	CH63R_00726	580	380	320
CM004455.1	1	CH63R_00727	202	155	150
CM004455.1	1	CH63R_00728	382	212	170
CM004455.1	1	CH63R_00729	390	247	204
CM004455.1	1	CH63R_00730	127	81	56
CM004455.1	1	CH63R_00731	330	240	192
CM004455.1	1	CH63R_00732	185	140	88
CM004455.1	1	CH63R_00733	341	197	181
CM004455.1	1	CH63R_00734	486	297	290
CM004455.1	1	CH63R_00735	382	251	194
CM004455.1	1	CH63R_00736	554	317	304
CM004455.1	1	CH63R_00737	442	304	230
CM004455.1	1	CH63R_00738	883	530	459
CM004455.1	1	CH63R_00739	473	314	251
CM004455.1	1	CH63R_00740	562	310	295
CM004455.1	1	CH63R_00741	343	210	195
CM004455.1	1	CH63R_00742	383	207	182
CM004455.1	1	CH63R_00743	528	327	332
CM004455.1	1	CH63R_00744	239	144	109
CM004455.1	1	CH63R_00745	253	158	112
CM004455.1	1	CH63R_00746	175	93	91
CM004455.1	1	CH63R_00747	440	218	218
CM004455.1	1	CH63R_00748	302	198	210
CM004455.1	1	CH63R_00749	231	165	116
CM004455.1	1	CH63R_00750	432	237	242
CM004455.1	1	CH63R_00751	203	145	94
CM004455.1	1	CH63R_00752	188	123	120
CM004455.1	1	CH63R_00753	224	152	136
CM004455.1	1	CH63R_00754	226	143	141
CM004455.1	1	CH63R_00755	195	141	124
CM004455.1	1	CH63R_00756	404	251	210
CM004455.1	1	CH63R_00757	243	169	135
CM004455.1	1	CH63R_00758	336	231	175
CM004455.1	1	CH63R_00759	107	59	53
CM004455.1	1	CH63R_00760	389	232	215
CM004455.1	1	CH63R_00761	438	276	248
CM004455.1	1	CH63R_00762	270	224	182
CM004455.1	1	CH63R_00763	603	391	311
CM004455.1	1	CH63R_00764	415	276	252
CM004455.1	1	CH63R_00765	795	470	401
CM004455.1	1	CH63R_00766	226	133	122
CM004455.1	1	CH63R_00767	317	237	172
CM004455.1	1	CH63R_00768	1544	964	880
CM004455.1	1	CH63R_00769	598	375	332
CM004455.1	1	CH63R_00770	204	127	88
CM004455.1	1	CH63R_00771	855	503	443
CM004455.1	1	CH63R_00772	258	166	142
CM004455.1	1	CH63R_00773	183	103	86
CM004455.1	1	CH63R_00774	824	512	523
CM004455.1	1	CH63R_00775	652	410	385
CM004455.1	1	CH63R_00776	526	305	240
CM004455.1	1	CH63R_00777	91	69	66
CM004455.1	1	CH63R_00778	1048	604	602
CM004455.1	1	CH63R_00779	981	602	537
CM004455.1	1	CH63R_00780	914	576	487
CM004455.1	1	CH63R_00781	537	352	278
CM004455.1	1	CH63R_00782	291	188	163
CM004455.1	1	CH63R_00783	634	414	389
CM004455.1	1	CH63R_00784	213	118	105
CM004455.1	1	CH63R_00785	245	155	116
CM004455.1	1	CH63R_00786	501	331	266
CM004455.1	1	CH63R_00787	187	125	116
CM004455.1	1	CH63R_00788	183	107	95
CM004455.1	1	CH63R_00789	248	164	146
CM004455.1	1	CH63R_00790	168	97	92
CM004455.1	1	CH63R_00791	503	322	248
CM004455.1	1	CH63R_00792	155	98	81
CM004455.1	1	CH63R_00793	310	185	148
CM004455.1	1	CH63R_00794	411	256	202
CM004455.1	1	CH63R_00795	137	81	76
CM004455.1	1	CH63R_00796	466	259	263
CM004455.1	1	CH63R_00797	516	329	277
CM004455.1	1	CH63R_00798	473	283	232
CM004455.1	1	CH63R_00799	273	145	132
CM004455.1	1	CH63R_00800	315	211	201
CM004455.1	1	CH63R_00801	366	250	223
CM004455.1	1	CH63R_00802	251	166	124
CM004455.1	1	CH63R_00803	585	353	298
CM004455.1	1	CH63R_00804	385	240	255
CM004455.1	1	CH63R_00805	238	180	143
CM004455.1	1	CH63R_00806	329	186	172
CM004455.1	1	CH63R_00807	194	111	86
CM004455.1	1	CH63R_00808	131	68	70
CM004455.1	1	CH63R_00809	793	536	429
CM004455.1	1	CH63R_00810	123	82	39
CM004455.1	1	CH63R_00811	304	189	163
CM004455.1	1	CH63R_00812	378	270	243
CM004455.1	1	CH63R_00813	284	196	163
CM004455.1	1	CH63R_00814	312	214	188
CM004455.1	1	CH63R_00815	198	128	98
CM004455.1	1	CH63R_00816	426	295	241
CM004455.1	1	CH63R_00817	344	200	193
CM004455.1	1	CH63R_00818	321	189	169
CM004455.1	1	CH63R_00819	131	73	70
CM004455.1	1	CH63R_00820	437	289	251
CM004455.1	1	CH63R_00821	200	117	108
CM004455.1	1	CH63R_00822	516	316	294
CM004455.1	1	CH63R_00823	465	265	219
CM004455.1	1	CH63R_00824	273	201	169
CM004455.1	1	CH63R_00825	113	66	58
CM004455.1	1	CH63R_00826	197	134	120
CM004455.1	1	CH63R_00827	892	556	471
CM004455.1	1	CH63R_00828	189	96	108
CM004455.1	1	CH63R_00829	663	409	380
CM004455.1	1	CH63R_00830	307	196	168
CM004455.1	1	CH63R_00831	210	122	93
CM004455.1	1	CH63R_00832	383	212	226
CM004455.1	1	CH63R_00833	49	33	31
CM004455.1	1	CH63R_00834	710	405	381
CM004455.1	1	CH63R_00835	436	258	229
CM004455.1	1	CH63R_00836	161	99	85
CM004455.1	1	CH63R_00837	448	261	245
CM004455.1	1	CH63R_00838	159	99	87
CM004455.1	1	CH63R_00839	609	308	233
CM004455.1	1	CH63R_00840	509	295	314
CM004455.1	1	CH63R_00841	322	160	159
CM004455.1	1	CH63R_00842	154	96	76
CM004455.1	1	CH63R_00843	229	153	115
CM004455.1	1	CH63R_00844	102	72	41
CM004455.1	1	CH63R_00845	105	52	58
CM004455.1	1	CH63R_00846	150	78	61
CM004455.1	1	CH63R_00847	213	131	126
CM004455.1	1	CH63R_00848	243	139	117
CM004455.1	1	CH63R_00849	1524	841	791
CM004455.1	1	CH63R_00850	451	246	218
CM004455.1	1	CH63R_00851	265	139	142
CM004455.1	1	CH63R_00852	872	458	401
CM004455.1	1	CH63R_00853	448	241	261
CM004455.1	1	CH63R_00854	92	40	33
CM004455.1	1	CH63R_00855	404	235	238
CM004455.1	1	CH63R_00856	396	238	204
CM004455.1	1	CH63R_00857	644	390	360
CM004455.1	1	CH63R_00858	386	250	187
CM004455.1	1	CH63R_00859	70	43	25
CM004455.1	1	CH63R_00860	151	94	56
CM004455.1	1	CH63R_00861	193	92	94
CM004455.1	1	CH63R_00862	767	466	412
CM004455.1	1	CH63R_00863	191	95	99
CM004455.1	1	CH63R_00864	385	239	226
CM004455.1	1	CH63R_00865	353	193	153
CM004455.1	1	CH63R_00866	260	141	146
CM004455.1	1	CH63R_00867	219	120	116
CM004455.1	1	CH63R_00868	111	57	53
CM004455.1	1	CH63R_00869	248	152	102
CM004455.1	1	CH63R_00870	196	104	84
CM004455.1	1	CH63R_00871	255	158	110
CM004455.1	1	CH63R_00872	147	97	65
CM004455.1	1	CH63R_00873	236	187	148
CM004455.1	1	CH63R_00874	107	68	71
CM004455.1	1	CH63R_00875	291	185	186
CM004455.1	1	CH63R_00876	245	139	117
CM004455.1	1	CH63R_00877	300	201	174
CM004455.1	1	CH63R_00878	433	262	230
CM004455.1	1	CH63R_00879	243	167	125
CM004455.1	1	CH63R_00880	143	95	57
CM004455.1	1	CH63R_00881	170	60	54
CM004455.1	1	CH63R_00882	604	339	282
CM004455.1	1	CH63R_00883	269	180	126
CM004455.1	1	CH63R_00884	415	218	213
CM004455.1	1	CH63R_00885	301	200	148
CM004455.1	1	CH63R_00886	342	232	187
CM004455.1	1	CH63R_00887	91	52	38
CM004455.1	1	CH63R_00888	155	90	99
CM004455.1	1	CH63R_00889	407	259	210
CM004455.1	1	CH63R_00890	366	241	184
CM004455.1	1	CH63R_00891	371	220	189
CM004455.1	1	CH63R_00892	159	81	78
CM004455.1	1	CH63R_00893	687	374	360
CM004455.1	1	CH63R_00894	144	104	55
CM004455.1	1	CH63R_00895	250	109	123
CM004455.1	1	CH63R_00896	345	196	172
CM004455.1	1	CH63R_00897	338	201	171
CM004455.1	1	CH63R_00898	163	107	85
CM004455.1	1	CH63R_00899	435	334	243
CM004455.1	1	CH63R_00900	254	143	131
CM004455.1	1	CH63R_00901	326	252	183
CM004455.1	1	CH63R_00902	381	230	222
CM004455.1	1	CH63R_00903	297	185	179
CM004455.1	1	CH63R_00904	413	246	237
CM004455.1	1	CH63R_00905	152	106	90
CM004455.1	1	CH63R_00906	286	195	147
CM004455.1	1	CH63R_00907	539	371	295
CM004455.1	1	CH63R_00908	251	180	158
CM004455.1	1	CH63R_00909	338	179	142
CM004455.1	1	CH63R_00910	235	170	161
CM004455.1	1	CH63R_00911	189	108	95
CM004455.1	1	CH63R_00912	475	294	248
CM004455.1	1	CH63R_00913	317	207	161
CM004455.1	1	CH63R_00914	284	167	149
CM004455.1	1	CH63R_00915	427	276	245
CM004455.1	1	CH63R_00916	85	41	46
CM004455.1	1	CH63R_00917	190	112	83
CM004455.1	1	CH63R_00918	107	56	54
CM004455.1	1	CH63R_00919	466	322	268
CM004455.1	1	CH63R_00920	575	367	359
CM004455.1	1	CH63R_00921	291	155	163
CM004455.1	1	CH63R_00922	280	191	143
CM004455.1	1	CH63R_00923	174	89	91
CM004455.1	1	CH63R_00924	377	239	223
CM004455.1	1	CH63R_00925	359	220	192
CM004455.1	1	CH63R_00926	424	252	218
CM004455.1	1	CH63R_00927	146	79	63
CM004455.1	1	CH63R_00928	497	321	284
CM004455.1	1	CH63R_00929	299	195	165
CM004455.1	1	CH63R_00930	261	123	122
CM004455.1	1	CH63R_00931	138	97	77
CM004455.1	1	CH63R_00932	632	401	347
CM004455.1	1	CH63R_00933	337	209	209
CM004455.1	1	CH63R_00934	332	205	185
CM004455.1	1	CH63R_00935	125	76	54
CM004455.1	1	CH63R_00936	385	254	226
CM004455.1	1	CH63R_00937	272	170	163
CM004455.1	1	CH63R_00938	109	74	42
CM004455.1	1	CH63R_00939	146	94	69
CM004455.1	1	CH63R_00940	299	183	132
CM004455.1	1	CH63R_00941	212	122	113
CM004455.1	1	CH63R_00942	260	188	168
CM004455.1	1	CH63R_00943	502	268	279
CM004455.1	1	CH63R_00944	432	246	249
CM004455.1	1	CH63R_00945	86	49	38
CM004455.1	1	CH63R_00946	606	437	353
CM004455.1	1	CH63R_00947	612	407	396
CM004455.1	1	CH63R_00948	111	56	50
CM004455.1	1	CH63R_00949	533	378	290
CM004455.1	1	CH63R_00950	545	316	285
CM004455.1	1	CH63R_00951	859	509	423
CM004455.1	1	CH63R_00952	583	395	349
CM004455.1	1	CH63R_00953	249	162	145
CM004455.1	1	CH63R_00954	642	408	329
CM004455.1	1	CH63R_00955	289	221	171
CM004455.1	1	CH63R_00956	621	377	352
CM004455.1	1	CH63R_00957	205	115	103
CM004455.1	1	CH63R_00958	140	69	69
CM004455.1	1	CH63R_00959	994	565	551
CM004455.1	1	CH63R_00960	123	91	75
CM004455.1	1	CH63R_00961	180	103	124
CM004455.1	1	CH63R_00962	1181	679	656
CM004455.1	1	CH63R_00963	344	222	180
CM004455.1	1	CH63R_00964	608	352	353
CM004455.1	1	CH63R_00965	962	556	522
CM004455.1	1	CH63R_00966	119	80	59
CM004455.1	1	CH63R_00967	180	127	84
CM004455.1	1	CH63R_00968	520	355	302
CM004455.1	1	CH63R_00969	139	77	54
CM004455.1	1	CH63R_00970	255	142	150
CM004455.1	1	CH63R_00971	292	223	184
CM004455.1	1	CH63R_00972	415	276	234
CM004455.1	1	CH63R_00973	198	111	98
CM004455.1	1	CH63R_00974	200	122	99
CM004455.1	1	CH63R_00975	974	588	555
CM004455.1	1	CH63R_00976	190	129	101
CM004455.1	1	CH63R_00977	337	241	174
CM004455.1	1	CH63R_00978	365	256	230
CM004455.1	1	CH63R_00979	197	146	133
CM004455.1	1	CH63R_00980	222	132	124
CM004455.1	1	CH63R_00981	432	260	227
CM004455.1	1	CH63R_00982	252	155	132
CM004455.1	1	CH63R_00983	745	468	465
CM004455.1	1	CH63R_00984	877	487	421
CM004455.1	1	CH63R_00985	244	167	151
CM004455.1	1	CH63R_00986	194	116	78
CM004455.1	1	CH63R_00987	236	121	110
CM004455.1	1	CH63R_00988	210	117	115
CM004455.1	1	CH63R_00989	788	453	406
CM004455.1	1	CH63R_00990	550	364	340
CM004455.1	1	CH63R_00991	389	236	207
CM004455.1	1	CH63R_00992	516	298	289
CM004455.1	1	CH63R_00993	991	613	511
CM004455.1	1	CH63R_00994	386	227	204
CM004455.1	1	CH63R_00995	131	94	78
CM004455.1	1	CH63R_00996	204	91	99
CM004455.1	1	CH63R_00997	608	317	292
CM004455.1	1	CH63R_00998	102	66	56
CM004455.1	1	CH63R_00999	449	296	250
CM004455.1	1	CH63R_01000	485	295	254
CM004455.1	1	CH63R_01001	113	81	68
CM004455.1	1	CH63R_01002	109	69	68
CM004455.1	1	CH63R_01003	497	285	268
CM004455.1	1	CH63R_01004	386	274	208
CM004455.1	1	CH63R_01005	597	364	333
CM004455.1	1	CH63R_01006	100	68	56
CM004455.1	1	CH63R_01007	92	76	52
CM004455.1	1	CH63R_01008	385	255	198
CM004455.1	1	CH63R_01009	165	92	79
CM004455.1	1	CH63R_01010	190	86	93
CM004455.1	1	CH63R_01011	4774	2916	2636
CM004455.1	1	CH63R_01012	703	416	424
CM004455.1	1	CH63R_01013	492	331	301
CM004455.1	1	CH63R_01014	319	196	177
CM004455.1	1	CH63R_01015	169	112	110
CM004455.1	1	CH63R_01016	421	283	206
CM004455.1	1	CH63R_01017	1509	863	704
CM004455.1	1	CH63R_01018	963	587	536
CM004455.1	1	CH63R_01019	155	93	76
CM004455.1	1	CH63R_01020	305	201	171
CM004455.1	1	CH63R_01021	143	106	106
CM004455.1	1	CH63R_01022	454	268	268
CM004455.1	1	CH63R_01023	143	83	73
CM004455.1	1	CH63R_01024	563	295	283
CM004455.1	1	CH63R_01025	224	125	119
CM004455.1	1	CH63R_01026	213	157	108
CM004455.1	1	CH63R_01027	329	194	170
CM004455.1	1	CH63R_01028	183	102	96
CM004455.1	1	CH63R_01029	382	238	207
CM004455.1	1	CH63R_01030	868	488	475
CM004455.1	1	CH63R_01031	198	121	131
CM004455.1	1	CH63R_01032	315	185	196
CM004455.1	1	CH63R_01033	559	336	318
CM004455.1	1	CH63R_01034	160	99	67
CM004455.1	1	CH63R_01035	768	458	407
CM004455.1	1	CH63R_01036	284	157	115
CM004455.1	1	CH63R_01037	95	57	40
CM004455.1	1	CH63R_01038	690	376	360
CM004455.1	1	CH63R_01039	331	227	205
CM004455.1	1	CH63R_01040	136	95	61
CM004455.1	1	CH63R_01041	535	331	306
CM004455.1	1	CH63R_01042	395	279	269
CM004455.1	1	CH63R_01043	309	192	171
CM004455.1	1	CH63R_01044	598	337	348
CM004455.1	1	CH63R_01045	403	244	192
CM004455.1	1	CH63R_01046	846	520	487
CM004455.1	1	CH63R_01047	154	81	89
CM004455.1	1	CH63R_01048	339	208	180
CM004455.1	1	CH63R_01049	271	140	139
CM004455.1	1	CH63R_01050	140	64	76
CM004455.1	1	CH63R_01051	93	47	36
CM004455.1	1	CH63R_01052	405	248	224
CM004455.1	1	CH63R_01053	317	190	190
CM004455.1	1	CH63R_01054	441	255	237
CM004455.1	1	CH63R_01055	419	270	236
CM004455.1	1	CH63R_01056	506	308	251
CM004455.1	1	CH63R_01057	282	164	140
CM004455.1	1	CH63R_01058	227	142	144
CM004455.1	1	CH63R_01059	347	196	146
CM004455.1	1	CH63R_01060	1616	895	928
CM004455.1	1	CH63R_01061	410	264	203
CM004455.1	1	CH63R_01062	330	186	166
CM004455.1	1	CH63R_01063	506	281	285
CM004455.1	1	CH63R_01064	482	292	227
CM004455.1	1	CH63R_01065	305	186	163
CM004455.1	1	CH63R_01066	533	356	308
CM004455.1	1	CH63R_01067	228	140	128
CM004455.1	1	CH63R_01068	388	247	243
CM004455.1	1	CH63R_01069	638	331	345
CM004455.1	1	CH63R_01070	318	169	189
CM004455.1	1	CH63R_01071	547	330	330
CM004455.1	1	CH63R_01072	161	109	82
CM004455.1	1	CH63R_01073	457	270	243
CM004455.1	1	CH63R_01074	335	172	151
CM004455.1	1	CH63R_01075	609	414	340
CM004455.1	1	CH63R_01076	424	303	243
CM004455.1	1	CH63R_01077	489	294	288
CM004455.1	1	CH63R_01078	411	232	209
CM004455.1	1	CH63R_01079	401	224	212
CM004455.1	1	CH63R_01080	151	85	93
CM004455.1	1	CH63R_01081	390	224	208
CM004455.1	1	CH63R_01082	285	169	144
CM004455.1	1	CH63R_01083	599	397	336
CM004455.1	1	CH63R_01084	205	137	101
CM004455.1	1	CH63R_01085	324	243	225
CM004455.1	1	CH63R_01086	719	404	396
CM004455.1	1	CH63R_01087	414	287	241
CM004455.1	1	CH63R_01088	721	428	360
CM004455.1	1	CH63R_01089	118	59	68
CM004455.1	1	CH63R_01090	630	383	359
CM004455.1	1	CH63R_01091	217	137	108
CM004455.1	1	CH63R_01092	189	83	98
CM004455.1	1	CH63R_01093	520	291	277
CM004455.1	1	CH63R_01094	896	527	511
CM004455.1	1	CH63R_01095	88	49	66
CM004455.1	1	CH63R_01096	152	74	74
CM004455.1	1	CH63R_01097	336	200	164
CM004455.1	1	CH63R_01098	368	201	222
CM004455.1	1	CH63R_01099	585	314	325
CM004455.1	1	CH63R_01100	187	124	107
CM004455.1	1	CH63R_01101	322	188	180
CM004455.1	1	CH63R_01102	132	72	76
CM004455.1	1	CH63R_01103	327	185	149
CM004455.1	1	CH63R_01104	397	225	208
CM004455.1	1	CH63R_01105	250	152	141
CM004455.1	1	CH63R_01106	220	105	104
CM004455.1	1	CH63R_01107	1308	776	714
CM004455.1	1	CH63R_01108	400	226	234
CM004455.1	1	CH63R_01109	289	159	159
CM004455.1	1	CH63R_01110	584	331	321
CM004455.1	1	CH63R_01111	353	241	201
CM004455.1	1	CH63R_01112	292	157	143
CM004455.1	1	CH63R_01113	194	110	102
CM004455.1	1	CH63R_01114	435	276	221
CM004455.1	1	CH63R_01115	528	313	341
CM004455.1	1	CH63R_01116	293	163	133
CM004455.1	1	CH63R_01117	267	150	128
CM004455.1	1	CH63R_01118	164	84	91
CM004455.1	1	CH63R_01119	254	137	140
CM004455.1	1	CH63R_01120	297	182	144
CM004455.1	1	CH63R_01121	656	356	336
CM004455.1	1	CH63R_01122	185	121	101
CM004455.1	1	CH63R_01123	580	334	316
CM004455.1	1	CH63R_01124	138	76	85
CM004455.1	1	CH63R_01125	1015	602	539
CM004455.1	1	CH63R_01126	269	141	135
CM004455.1	1	CH63R_01127	488	285	226
CM004455.1	1	CH63R_01128	737	351	388
CM004455.1	1	CH63R_01129	423	251	249
CM004455.1	1	CH63R_01130	262	148	153
CM004455.1	1	CH63R_01131	271	167	142
CM004455.1	1	CH63R_01132	213	111	107
CM004455.1	1	CH63R_01133	788	414	403
CM004455.1	1	CH63R_01134	473	289	264
CM004455.1	1	CH63R_01135	183	102	80
CM004455.1	1	CH63R_01136	406	223	213
CM004455.1	1	CH63R_01137	621	369	313
CM004455.1	1	CH63R_01138	212	121	86
CM004455.1	1	CH63R_01139	348	186	150
CM004455.1	1	CH63R_01140	126	73	58
CM004455.1	1	CH63R_01141	273	157	163
CM004455.1	1	CH63R_01142	908	532	463
CM004455.1	1	CH63R_01143	549	307	278
CM004455.1	1	CH63R_01144	371	204	182
CM004455.1	1	CH63R_01145	408	224	238
CM004455.1	1	CH63R_01146	486	373	285
CM004455.1	1	CH63R_01147	167	124	97
CM004455.1	1	CH63R_01148	276	150	166
CM004455.1	1	CH63R_01149	324	214	171
CM004455.1	1	CH63R_01150	603	385	306
CM004455.1	1	CH63R_01151	327	201	202
CM004455.1	1	CH63R_01152	636	395	340
CM004455.1	1	CH63R_01153	171	106	68
CM004455.1	1	CH63R_01154	216	117	118
CM004455.1	1	CH63R_01155	729	407	370
CM004455.1	1	CH63R_01156	139	74	87
CM004455.1	1	CH63R_01157	467	299	270
CM004455.1	1	CH63R_01158	473	295	266
CM004455.1	1	CH63R_01159	193	138	127
CM004455.1	1	CH63R_01160	354	217	207
CM004455.1	1	CH63R_01161	351	204	214
CM004455.1	1	CH63R_01162	1030	594	525
CM004455.1	1	CH63R_01163	162	90	65
CM004455.1	1	CH63R_01164	110	49	66
CM004455.1	1	CH63R_01165	502	289	308
CM004455.1	1	CH63R_01166	168	91	97
CM004455.1	1	CH63R_01167	695	403	393
CM004455.1	1	CH63R_01168	354	226	152
CM004455.1	1	CH63R_01169	354	206	202
CM004455.1	1	CH63R_01170	237	142	130
CM004455.1	1	CH63R_01171	515	272	227
CM004455.1	1	CH63R_01172	461	285	229
CM004455.1	1	CH63R_01173	521	298	289
CM004455.1	1	CH63R_01174	1052	648	622
CM004455.1	1	CH63R_01175	455	291	260
CM004455.1	1	CH63R_01176	411	226	215
CM004455.1	1	CH63R_01177	996	607	510
CM004455.1	1	CH63R_01178	757	428	449
CM004455.1	1	CH63R_01179	443	287	256
CM004455.1	1	CH63R_01180	341	246	209
CM004455.1	1	CH63R_01181	227	132	157
CM004455.1	1	CH63R_01182	316	173	139
CM004455.1	1	CH63R_01183	795	488	443
CM004455.1	1	CH63R_01184	302	189	191
CM004455.1	1	CH63R_01185	526	306	277
CM004455.1	1	CH63R_01186	209	118	126
CM004455.1	1	CH63R_01187	497	256	284
CM004455.1	1	CH63R_01188	823	424	419
CM004455.1	1	CH63R_01189	187	115	96
CM004455.1	1	CH63R_01190	374	255	196
CM004455.1	1	CH63R_01191	359	222	204
CM004455.1	1	CH63R_01192	719	452	386
CM004455.1	1	CH63R_01193	289	168	160
CM004455.1	1	CH63R_01194	704	429	339
CM004455.1	1	CH63R_01195	318	232	197
CM004455.1	1	CH63R_01196	885	509	440
CM004455.1	1	CH63R_01197	565	331	276
CM004455.1	1	CH63R_01198	417	257	244
CM004455.1	1	CH63R_01199	533	261	249
CM004455.1	1	CH63R_01200	915	590	501
CM004455.1	1	CH63R_01201	400	245	243
CM004455.1	1	CH63R_01202	267	170	132
CM004455.1	1	CH63R_01203	224	146	115
CM004455.1	1	CH63R_01204	204	156	115
CM004455.1	1	CH63R_01205	445	302	225
CM004455.1	1	CH63R_01206	111	76	59
CM004455.1	1	CH63R_01207	163	99	94
CM004455.1	1	CH63R_01208	329	221	153
CM004455.1	1	CH63R_01209	326	202	180
CM004455.1	1	CH63R_01210	304	173	129
CM004455.1	1	CH63R_01211	345	214	199
CM004455.1	1	CH63R_01212	373	253	198
CM004455.1	1	CH63R_01213	235	124	172
CM004455.1	1	CH63R_01214	385	202	212
CM004455.1	1	CH63R_01215	241	167	134
CM004455.1	1	CH63R_01216	186	105	110
CM004455.1	1	CH63R_01217	368	206	184
CM004455.1	1	CH63R_01218	250	145	132
CM004455.1	1	CH63R_01219	210	112	101
CM004455.1	1	CH63R_01220	241	139	118
CM004455.1	1	CH63R_01221	577	341	331
CM004455.1	1	CH63R_01222	99	76	72
CM004455.1	1	CH63R_01223	204	158	134
CM004455.1	1	CH63R_01224	70	49	30
CM004455.1	1	CH63R_01225	299	178	142
CM004455.1	1	CH63R_01226	591	335	311
CM004455.1	1	CH63R_01227	430	263	233
CM004455.1	1	CH63R_01228	260	129	110
CM004455.1	1	CH63R_01229	338	199	189
CM004455.1	1	CH63R_01230	249	139	124
CM004455.1	1	CH63R_01231	130	97	76
CM004455.1	1	CH63R_01232	502	313	279
CM004455.1	1	CH63R_01233	346	219	199
CM004455.1	1	CH63R_01234	243	145	135
CM004455.1	1	CH63R_01235	397	258	246
CM004455.1	1	CH63R_01236	361	223	167
CM004455.1	1	CH63R_01237	327	187	191
CM004455.1	1	CH63R_01238	373	234	196
CM004455.1	1	CH63R_01239	226	95	120
CM004455.1	1	CH63R_01240	776	443	434
CM004455.1	1	CH63R_01241	231	133	132
CM004455.1	1	CH63R_01242	456	330	256
CM004455.1	1	CH63R_01243	428	231	214
CM004455.1	1	CH63R_01244	2425	1395	1337
CM004455.1	1	CH63R_01245	209	124	102
CM004455.1	1	CH63R_01246	578	302	313
CM004455.1	1	CH63R_01247	249	138	113
CM004455.1	1	CH63R_01248	340	210	195
CM004455.1	1	CH63R_01249	80	57	49
CM004455.1	1	CH63R_01250	357	245	190
CM004455.1	1	CH63R_01251	440	265	208
CM004455.1	1	CH63R_01252	173	94	86
CM004455.1	1	CH63R_01253	545	322	315
CM004455.1	1	CH63R_01254	572	324	317
CM004455.1	1	CH63R_01255	607	316	312
CM004455.1	1	CH63R_01256	286	123	112
CM004455.1	1	CH63R_01257	216	111	115
CM004455.1	1	CH63R_01258	126	78	80
CM004455.1	1	CH63R_01259	195	97	106
CM004455.1	1	CH63R_01260	258	163	137
CM004455.1	1	CH63R_01261	228	127	115
CM004455.1	1	CH63R_01262	826	457	436
CM004455.1	1	CH63R_01263	496	324	322
CM004455.1	1	CH63R_01264	310	197	175
CM004455.1	1	CH63R_01265	304	182	187
CM004455.1	1	CH63R_01266	267	176	155
CM004455.1	1	CH63R_01267	147	96	75
CM004455.1	1	CH63R_01268	574	286	336
CM004455.1	1	CH63R_01269	251	146	164
CM004455.1	1	CH63R_01270	480	276	271
CM004455.1	1	CH63R_01271	2703	1528	1472
CM004455.1	1	CH63R_01272	277	154	162
CM004455.1	1	CH63R_01273	361	175	196
CM004455.1	1	CH63R_01274	192	111	82
CM004455.1	1	CH63R_01275	471	258	218
CM004455.1	1	CH63R_01276	669	435	357
CM004455.1	1	CH63R_01277	644	362	370
CM004455.1	1	CH63R_01278	697	451	396
CM004455.1	1	CH63R_01279	776	439	407
CM004455.1	1	CH63R_01280	359	224	189
CM004455.1	1	CH63R_01281	520	318	295
CM004455.1	1	CH63R_01282	663	375	359
CM004455.1	1	CH63R_01283	157	85	82
CM004455.1	1	CH63R_01284	120	83	65
CM004455.1	1	CH63R_01285	333	176	182
CM004455.1	1	CH63R_01286	191	136	130
CM004455.1	1	CH63R_01287	443	298	283
CM004455.1	1	CH63R_01288	625	368	347
CM004455.1	1	CH63R_01289	244	146	112
CM004455.1	1	CH63R_01290	284	167	167
CM004455.1	1	CH63R_01291	294	162	118
CM004455.1	1	CH63R_01292	131	85	65
CM004455.1	1	CH63R_01293	205	125	104
CM004455.1	1	CH63R_01294	441	278	272
CM004455.1	1	CH63R_01295	531	356	291
CM004455.1	1	CH63R_01296	212	115	115
CM004455.1	1	CH63R_01297	272	143	163
CM004455.1	1	CH63R_01298	641	386	359
CM004455.1	1	CH63R_01299	418	264	232
CM004455.1	1	CH63R_01300	371	175	206
CM004455.1	1	CH63R_01301	442	249	269
CM004455.1	1	CH63R_01302	415	176	214
CM004455.1	1	CH63R_01303	181	106	92
CM004455.1	1	CH63R_01304	346	238	250
CM004455.1	1	CH63R_01305	466	269	238
CM004455.1	1	CH63R_01306	414	294	238
CM004455.1	1	CH63R_01307	146	83	57
CM004455.1	1	CH63R_01308	187	142	119
CM004455.1	1	CH63R_01309	564	444	317
CM004455.1	1	CH63R_01310	962	587	567
CM004455.1	1	CH63R_01311	215	135	107
CM004455.1	1	CH63R_01312	613	427	349
CM004455.1	1	CH63R_01313	278	186	159
CM004455.1	1	CH63R_01314	422	251	249
CM004455.1	1	CH63R_01315	541	348	326
CM004455.1	1	CH63R_01316	211	127	82
CM004455.1	1	CH63R_01317	292	168	156
CM004455.1	1	CH63R_01318	356	228	198
CM004455.1	1	CH63R_01319	433	300	247
CM004455.1	1	CH63R_01320	385	250	214
CM004455.1	1	CH63R_01321	262	184	122
CM004455.1	1	CH63R_01322	181	111	99
CM004455.1	1	CH63R_01323	209	123	124
CM004455.1	1	CH63R_01324	93	56	64
CM004455.1	1	CH63R_01325	61	33	16
CM004455.1	1	CH63R_01326	278	156	146
CM004455.1	1	CH63R_01327	438	198	220
CM004455.1	1	CH63R_01328	411	223	216
CM004455.1	1	CH63R_01329	291	155	146
CM004455.1	1	CH63R_01330	229	102	121
CM004455.1	1	CH63R_01331	471	317	301
CM004455.1	1	CH63R_01332	402	238	245
CM004455.1	1	CH63R_01333	208	154	120
CM004455.1	1	CH63R_01334	190	107	90
CM004455.1	1	CH63R_01335	297	194	163
CM004455.1	1	CH63R_01336	623	299	288
CM004455.1	1	CH63R_01337	466	311	283
CM004455.1	1	CH63R_01338	323	193	182
CM004455.1	1	CH63R_01339	255	146	121
CM004455.1	1	CH63R_01340	160	72	81
CM004455.1	1	CH63R_01341	204	96	92
CM004455.1	1	CH63R_01342	352	218	196
CM004455.1	1	CH63R_01343	252	119	112
CM004455.1	1	CH63R_01344	684	371	356
CM004455.1	1	CH63R_01345	178	105	102
CM004455.1	1	CH63R_01346	711	408	397
CM004455.1	1	CH63R_01347	247	162	155
CM004455.1	1	CH63R_01348	143	83	73
CM004455.1	1	CH63R_01349	86	42	51
CM004455.1	1	CH63R_01350	176	92	87
CM004455.1	1	CH63R_01351	188	128	106
CM004455.1	1	CH63R_01352	462	300	256
CM004455.1	1	CH63R_01353	535	328	315
CM004455.1	1	CH63R_01354	385	220	215
CM004455.1	1	CH63R_01355	223	125	135
CM004455.1	1	CH63R_01356	196	148	146
CM004455.1	1	CH63R_01357	324	236	198
CM004455.1	1	CH63R_01358	136	86	57
CM004455.1	1	CH63R_01359	458	326	245
CM004455.1	1	CH63R_01360	670	408	408
CM004455.1	1	CH63R_01361	175	99	98
CM004455.1	1	CH63R_01362	91	64	52
CM004455.1	1	CH63R_01363	120	65	74
CM004455.1	1	CH63R_01364	117	57	54
CM004455.1	1	CH63R_01365	687	387	341
CM004455.1	1	CH63R_01366	438	308	244
CM004455.1	1	CH63R_01367	313	237	205
CM004455.1	1	CH63R_01368	369	235	158
CM004455.1	1	CH63R_01369	454	246	210
CM004455.1	1	CH63R_01370	363	242	191
CM004455.1	1	CH63R_01371	225	148	152
CM004455.1	1	CH63R_01372	225	141	101
CM004455.1	1	CH63R_01373	316	212	154
CM004455.1	1	CH63R_01374	323	158	157
CM004455.1	1	CH63R_01375	277	181	186
CM004455.1	1	CH63R_01376	655	373	335
CM004455.1	1	CH63R_01377	302	188	178
CM004455.1	1	CH63R_01378	730	435	397
CM004455.1	1	CH63R_01379	1205	752	712
CM004455.1	1	CH63R_01380	584	346	317
CM004455.1	1	CH63R_01381	505	330	333
CM004455.1	1	CH63R_01382	562	334	278
CM004455.1	1	CH63R_01383	1072	663	645
CM004455.1	1	CH63R_01384	206	125	110
CM004455.1	1	CH63R_01385	322	166	168
CM004455.1	1	CH63R_01386	303	155	119
CM004455.1	1	CH63R_01387	182	82	77
CM004455.1	1	CH63R_01388	600	343	335
CM004455.1	1	CH63R_01389	665	403	349
CM004455.1	1	CH63R_01390	260	165	138
CM004455.1	1	CH63R_01391	284	165	142
CM004455.1	1	CH63R_01392	550	324	302
CM004455.1	1	CH63R_01393	411	272	269
CM004455.1	1	CH63R_01394	669	365	380
CM004455.1	1	CH63R_01395	397	260	250
CM004455.1	1	CH63R_01396	443	311	202
CM004455.1	1	CH63R_01397	268	173	168
CM004455.1	1	CH63R_01398	283	149	153
CM004455.1	1	CH63R_01399	178	122	101
CM004455.1	1	CH63R_01400	2222	1247	1278
CM004455.1	1	CH63R_01401	289	151	170
CM004455.1	1	CH63R_01402	214	103	129
CM004455.1	1	CH63R_01403	275	152	152
CM004455.1	1	CH63R_01404	413	239	220
CM004455.1	1	CH63R_01405	651	334	325
CM004455.1	1	CH63R_01406	461	276	278
CM004455.1	1	CH63R_01407	535	298	297
CM004455.1	1	CH63R_01408	947	618	543
CM004455.1	1	CH63R_01409	414	222	221
CM004455.1	1	CH63R_01410	167	70	91
CM004455.1	1	CH63R_01411	151	76	95
CM004455.1	1	CH63R_01412	299	191	160
CM004455.1	1	CH63R_01413	349	231	236
CM004455.1	1	CH63R_01414	904	504	464
CM004455.1	1	CH63R_01415	578	323	341
CM004455.1	1	CH63R_01416	333	208	169
CM004455.1	1	CH63R_01417	474	265	273
CM004455.1	1	CH63R_01418	169	105	105
CM004455.1	1	CH63R_01419	107	70	44
CM004455.1	1	CH63R_01420	213	125	135
CM004455.1	1	CH63R_01421	350	195	239
CM004455.1	1	CH63R_01422	127	60	62
CM004455.1	1	CH63R_01423	194	113	102
CM004455.1	1	CH63R_01424	131	76	75
CM004455.1	1	CH63R_01425	198	105	109
CM004455.1	1	CH63R_01426	307	168	187
CM004455.1	1	CH63R_01427	147	64	57
CM004455.1	1	CH63R_01428	161	80	73
CM004455.1	1	CH63R_01429	273	166	148
CM004455.1	1	CH63R_01430	118	75	56
CM004455.1	1	CH63R_01431	243	169	152
CM004455.1	1	CH63R_01432	367	193	162
CM004455.1	1	CH63R_01433	623	348	352
CM004455.1	1	CH63R_01434	167	113	75
CM004455.1	1	CH63R_01435	238	142	132
CM004455.1	1	CH63R_01436	409	234	236
CM004455.1	1	CH63R_01437	271	155	144
CM004455.1	1	CH63R_01438	275	162	176
CM004455.1	1	CH63R_01439	1001	578	582
CM004455.1	1	CH63R_01440	233	135	121
CM004455.1	1	CH63R_01441	225	137	143
CM004455.1	1	CH63R_01442	665	440	405
CM004455.1	1	CH63R_01443	110	47	71
CM004455.1	1	CH63R_01444	449	245	251
CM004455.1	1	CH63R_01445	115	73	54
CM004455.1	1	CH63R_01446	323	170	178
CM004455.1	1	CH63R_01447	360	194	174
CM004455.1	1	CH63R_01448	351	174	207
CM004455.1	1	CH63R_01449	463	240	246
CM004455.1	1	CH63R_01450	511	273	280
CM004455.1	1	CH63R_01451	528	313	290
CM004455.1	1	CH63R_01452	613	290	297
CM004455.1	1	CH63R_01453	504	224	250
CM004455.1	1	CH63R_01454	359	206	211
CM004455.1	1	CH63R_01455	158	75	78
CM004455.1	1	CH63R_01456	138	60	72
CM004455.1	1	CH63R_01457	45	40	26
CM004455.1	1	CH63R_01458	382	207	208
CM004455.1	1	CH63R_01459	208	118	106
CM004455.1	1	CH63R_01460	154	98	89
CM004455.1	1	CH63R_01461	278	119	142
CM004455.1	1	CH63R_01462	282	188	163
CM004455.1	1	CH63R_01463	0	0	0
CM004455.1	1	CH63R_01464	304	184	169
CM004455.1	1	CH63R_01465	209	149	135
CM004455.1	1	CH63R_01466	166	95	73
CM004455.1	1	CH63R_01467	395	234	219
CM004455.1	1	CH63R_01468	491	253	252
CM004455.1	1	CH63R_01469	502	302	328
CM004455.1	1	CH63R_01470	150	71	72
CM004455.1	1	CH63R_01471	0	0	0
CM004455.1	1	CH63R_01472	133	85	88
CM004455.1	1	CH63R_01473	507	237	308
CM004455.1	1	CH63R_01474	128	69	70
CM004455.1	1	CH63R_01475	253	175	174
CM004455.1	1	CH63R_01476	243	146	155
CM004455.1	1	CH63R_01477	354	192	182
CM004455.1	1	CH63R_01478	474	248	271
CM004455.1	1	CH63R_01479	392	237	221
CM004455.1	1	CH63R_01480	513	269	277
CM004455.1	1	CH63R_01481	652	320	370
CM004455.1	1	CH63R_01482	216	125	106
CM004455.1	1	CH63R_01483	274	108	129
CM004455.1	1	CH63R_01484	300	142	161
CM004455.1	1	CH63R_01485	333	175	182
CM004455.1	1	CH63R_01486	295	147	164
CM004455.1	1	CH63R_01487	185	118	113
CM004455.1	1	CH63R_01488	482	265	269
CM004455.1	1	CH63R_01489	244	128	150
CM004455.1	1	CH63R_01490	333	174	198
CM004455.1	1	CH63R_01491	268	137	152
CM004455.1	1	CH63R_01492	100	57	72
CM004455.1	1	CH63R_01493	488	231	277
CM004455.1	1	CH63R_01494	441	254	250
CM004455.1	1	CH63R_01495	162	84	73
CM004455.1	1	CH63R_01496	291	183	202
CM004455.1	1	CH63R_01497	570	314	347
CM004455.1	1	CH63R_01498	306	201	167
CM004455.1	1	CH63R_01499	565	291	322
CM004455.1	1	CH63R_01500	272	165	150
CM004455.1	1	CH63R_01501	281	129	127
CM004455.1	1	CH63R_01502	138	88	84
CM004455.1	1	CH63R_01503	99	66	69
CM004455.1	1	CH63R_01504	202	117	95
CM004455.1	1	CH63R_01505	129	63	71
CM004455.1	1	CH63R_01506	443	275	254
CM004455.1	1	CH63R_01507	166	98	95
CM004455.1	1	CH63R_01508	114	58	50
CM004455.1	1	CH63R_01509	259	126	153
CM004455.1	1	CH63R_01510	215	125	98
CM004455.1	1	CH63R_01511	625	333	326
CM004455.1	1	CH63R_01512	208	105	115
CM004455.1	1	CH63R_01513	332	199	203
CM004455.1	1	CH63R_01514	386	225	251
CM004455.1	1	CH63R_01515	277	157	162
CM004455.1	1	CH63R_01516	407	229	220
CM004455.1	1	CH63R_01517	540	381	350
CM004455.1	1	CH63R_01518	406	229	213
CM004455.1	1	CH63R_01519	346	167	204
CM004455.1	1	CH63R_01520	137	92	64
CM004455.1	1	CH63R_01521	466	243	275
CM004455.1	1	CH63R_01522	380	201	186
CM004455.1	1	CH63R_01523	203	102	91
CM004455.1	1	CH63R_01524	222	107	118
CM004455.1	1	CH63R_01525	585	334	348
CM004455.1	1	CH63R_01526	328	211	205
CM004455.1	1	CH63R_01527	313	174	167
CM004455.1	1	CH63R_01528	289	191	143
CM004455.1	1	CH63R_01529	489	295	301
CM004455.1	1	CH63R_01530	489	291	281
CM004455.1	1	CH63R_01531	461	258	271
CM004455.1	1	CH63R_01532	392	232	232
CM004455.1	1	CH63R_01533	400	214	211
CM004455.1	1	CH63R_01534	327	217	205
CM004455.1	1	CH63R_01535	98	62	67
CM004455.1	1	CH63R_01536	393	248	253
CM004455.1	1	CH63R_01537	265	170	191
CM004455.1	1	CH63R_01538	282	181	140
CM004455.1	1	CH63R_01539	371	170	191
CM004455.1	1	CH63R_01540	217	146	163
CM004455.1	1	CH63R_01541	340	177	178
CM004455.1	1	CH63R_01542	690	353	410
CM004455.1	1	CH63R_01543	163	97	81
CM004455.1	1	CH63R_01544	311	161	164
CM004455.1	1	CH63R_01545	252	128	133
CM004455.1	1	CH63R_01546	180	84	94
CM004455.1	1	CH63R_01547	498	309	250
CM004455.1	1	CH63R_01548	191	90	109
CM004455.1	1	CH63R_01549	308	152	174
CM004455.1	1	CH63R_01550	750	415	413
CM004455.1	1	CH63R_01551	132	72	70
CM004455.1	1	CH63R_01552	131	73	62
CM004455.1	1	CH63R_01553	440	235	232
CM004455.1	1	CH63R_01554	460	244	232
CM004455.1	1	CH63R_01555	480	254	268
CM004455.1	1	CH63R_01556	211	99	99
CM004455.1	1	CH63R_01557	114	77	65
CM004455.1	1	CH63R_01558	266	162	140
CM004455.1	1	CH63R_01559	298	146	167
CM004455.1	1	CH63R_01560	138	78	62
CM004455.1	1	CH63R_01561	300	165	169
CM004455.1	1	CH63R_01562	187	99	105
CM004455.1	1	CH63R_01563	1441	895	902
CM004455.1	1	CH63R_01564	417	253	241
CM004455.1	1	CH63R_01565	388	192	184
CM004455.1	1	CH63R_01566	443	241	253
CM004455.1	1	CH63R_01567	289	192	160
CM004455.1	1	CH63R_01568	267	149	127
CM004455.1	1	CH63R_01569	375	200	195
CM004455.1	1	CH63R_01570	127	68	84
CM004455.1	1	CH63R_01571	216	106	129
CM004455.1	1	CH63R_01572	358	227	264
CM004455.1	1	CH63R_01573	231	134	163
CM004455.1	1	CH63R_01574	238	148	141
CM004455.1	1	CH63R_01575	128	39	29
CM004455.1	1	CH63R_01576	419	229	222
CM004455.1	1	CH63R_01577	169	109	113
CM004455.1	1	CH63R_01578	318	165	168
CM004455.1	1	CH63R_01579	465	240	256
CM004455.1	1	CH63R_01580	347	202	217
CM004455.1	1	CH63R_01581	285	166	172
CM004455.1	1	CH63R_01582	433	252	233
CM004455.1	1	CH63R_01583	270	183	169
CM004455.1	1	CH63R_01584	254	151	143
CM004455.1	1	CH63R_01585	145	83	90
CM004455.1	1	CH63R_01586	177	112	111
CM004455.1	1	CH63R_01587	430	274	265
CM004455.1	1	CH63R_01588	277	145	138
CM004455.1	1	CH63R_01589	244	147	133
CM004455.1	1	CH63R_01590	382	227	234
CM004455.1	1	CH63R_01591	239	120	140
CM004455.1	1	CH63R_01592	415	223	218
CM004455.1	1	CH63R_01593	124	66	56
CM004455.1	1	CH63R_01594	454	216	244
CM004455.1	1	CH63R_01595	232	146	160
CM004455.1	1	CH63R_01596	652	362	353
CM004455.1	1	CH63R_01597	501	292	279
CM004455.1	1	CH63R_01598	389	199	236
CM004455.1	1	CH63R_01599	217	102	127
CM004455.1	1	CH63R_01600	309	184	191
CM004455.1	1	CH63R_01601	550	279	314
CM004455.1	1	CH63R_01602	490	267	323
CM004455.1	1	CH63R_01603	224	101	120
CM004455.1	1	CH63R_01604	161	85	77
CM004455.1	1	CH63R_01605	395	223	242
CM004455.1	1	CH63R_01606	520	304	330
CM004455.1	1	CH63R_01607	435	228	230
CM004455.1	1	CH63R_01608	362	210	172
CM004455.1	1	CH63R_01609	366	169	172
CM004455.1	1	CH63R_01610	424	210	249
CM004455.1	1	CH63R_01611	386	183	214
CM004455.1	1	CH63R_01612	360	261	230
CM004455.1	1	CH63R_01613	247	148	127
CM004455.1	1	CH63R_01614	126	67	85
CM004455.1	1	CH63R_01615	1095	557	606
CM004455.1	1	CH63R_01616	212	139	125
CM004455.1	1	CH63R_01617	785	454	467
CM004455.1	1	CH63R_01618	470	239	259
CM004455.1	1	CH63R_01619	205	109	103
CM004455.1	1	CH63R_01620	377	210	240
CM004455.1	1	CH63R_01621	185	88	114
CM004455.1	1	CH63R_01622	386	251	236
CM004455.1	1	CH63R_01623	172	82	79
CM004455.1	1	CH63R_01624	306	150	167
CM004455.1	1	CH63R_01625	320	218	197
CM004455.1	1	CH63R_01626	474	270	279
CM004455.1	1	CH63R_01627	496	317	300
CM004455.1	1	CH63R_01628	293	169	189
CM004455.1	1	CH63R_01629	329	148	142
CM004455.1	1	CH63R_01630	282	176	165
CM004455.1	1	CH63R_01631	295	162	232
CM004455.1	1	CH63R_01632	102	80	56
CM004455.1	1	CH63R_01633	626	369	310
CM004455.1	1	CH63R_01634	349	206	200
CM004455.1	1	CH63R_01635	236	112	111
CM004455.1	1	CH63R_01636	222	114	143
CM004455.1	1	CH63R_01637	527	243	270
CM004455.1	1	CH63R_01638	325	143	164
CM004455.1	1	CH63R_01639	530	336	331
CM004455.1	1	CH63R_01640	226	147	131
CM004455.1	1	CH63R_01641	557	312	306
CM004455.1	1	CH63R_01642	212	115	110
CM004455.1	1	CH63R_01643	350	176	181
CM004455.1	1	CH63R_01644	384	247	211
CM004455.1	1	CH63R_01645	108	56	78
CM004455.1	1	CH63R_01646	186	96	98
CM004455.1	1	CH63R_01647	311	155	176
CM004455.1	1	CH63R_01648	349	185	210
CM004455.1	1	CH63R_01649	111	76	73
CM004455.1	1	CH63R_01650	186	100	96
CM004455.1	1	CH63R_01651	160	66	71
CM004455.1	1	CH63R_01652	199	115	128
CM004455.1	1	CH63R_01653	379	218	270
CM004455.1	1	CH63R_01654	84	50	37
CM004455.1	1	CH63R_01655	181	100	100
CM004455.1	1	CH63R_01656	415	229	274
CM004455.1	1	CH63R_01657	327	242	185
CM004455.1	1	CH63R_01658	189	102	100
CM004455.1	1	CH63R_01659	134	86	71
CM004455.1	1	CH63R_01660	251	146	154
CM004455.1	1	CH63R_01661	229	106	113
CM004455.1	1	CH63R_01662	371	209	189
CM004455.1	1	CH63R_01663	283	161	150
CM004455.1	1	CH63R_01664	224	132	143
CM004455.1	1	CH63R_01665	307	174	162
CM004455.1	1	CH63R_01666	127	75	59
CM004455.1	1	CH63R_01667	243	118	162
CM004455.1	1	CH63R_01668	240	113	141
CM004455.1	1	CH63R_01669	277	185	199
CM004455.1	1	CH63R_01670	518	263	324
CM004455.1	1	CH63R_01671	365	167	193
CM004455.1	1	CH63R_01672	392	222	204
CM004455.1	1	CH63R_01673	291	157	169
CM004455.1	1	CH63R_01674	390	246	220
CM004455.1	1	CH63R_01675	332	186	179
CM004455.1	1	CH63R_01676	475	290	270
CM004455.1	1	CH63R_01677	105	63	66
CM004455.1	1	CH63R_01678	234	114	132
CM004455.1	1	CH63R_01679	239	166	150
CM004455.1	1	CH63R_01680	355	198	198
CM004455.1	1	CH63R_01681	210	115	111
CM004455.1	1	CH63R_01682	362	212	206
CM004455.1	1	CH63R_01683	586	350	338
CM004455.1	1	CH63R_01684	512	304	303
CM004455.1	1	CH63R_01685	229	158	120
CM004455.1	1	CH63R_01686	264	146	153
CM004455.1	1	CH63R_01687	608	324	367
CM004455.1	1	CH63R_01688	280	143	139
CM004455.1	1	CH63R_01689	280	147	163
CM004455.1	1	CH63R_01690	306	190	186
CM004455.1	1	CH63R_01691	418	262	216
CM004455.1	1	CH63R_01692	452	270	266
CM004455.1	1	CH63R_01693	323	152	149
CM004455.1	1	CH63R_01694	721	427	387
CM004455.1	1	CH63R_01695	493	287	281
CM004455.1	1	CH63R_01696	590	359	333
CM004455.1	1	CH63R_01697	651	318	316
CM004455.1	1	CH63R_01698	501	238	284
CM004455.1	1	CH63R_01699	456	266	265
CM004455.1	1	CH63R_01700	440	242	236
CM004455.1	1	CH63R_01701	477	257	215
CM004455.1	1	CH63R_01702	777	457	465
CM004455.1	1	CH63R_01703	131	86	65
CM004455.1	1	CH63R_01704	374	197	227
CM004455.1	1	CH63R_01705	419	205	263
CM004455.1	1	CH63R_01706	190	83	86
CM004455.1	1	CH63R_01707	153	70	79
CM004455.1	1	CH63R_01708	410	194	225
CM004455.1	1	CH63R_01709	297	167	188
CM004455.1	1	CH63R_01710	315	158	221
CM004455.1	1	CH63R_01711	204	123	109
CM004455.1	1	CH63R_01712	267	170	166
CM004455.1	1	CH63R_01713	318	187	187
CM004455.1	1	CH63R_01714	570	306	315
CM004455.1	1	CH63R_01715	164	85	94
CM004455.1	1	CH63R_01716	272	157	127
CM004455.1	1	CH63R_01717	138	66	84
CM004455.1	1	CH63R_01718	104	71	66
CM004455.1	1	CH63R_01719	400	237	195
CM004455.1	1	CH63R_01720	566	333	275
CM004455.1	1	CH63R_01721	458	292	244
CM004455.1	1	CH63R_01722	265	152	141
CM004455.1	1	CH63R_01723	328	192	227
CM004455.1	1	CH63R_01724	115	70	57
CM004455.1	1	CH63R_01725	7300	4295	4190
CM004455.1	1	CH63R_01726	183	104	103
CM004455.1	1	CH63R_01727	273	201	171
CM004455.1	1	CH63R_01728	126	113	83
CM004455.1	1	CH63R_01729	309	208	219
CM004455.1	1	CH63R_01730	356	205	243
CM004455.1	1	CH63R_01731	146	89	74
CM004455.1	1	CH63R_01732	1059	646	632
CM004455.1	1	CH63R_01733	685	376	351
CM004455.1	1	CH63R_01734	311	160	143
CM004455.1	1	CH63R_01735	573	335	310
CM004455.1	1	CH63R_01736	827	530	481
CM004455.1	1	CH63R_01737	367	221	215
CM004455.1	1	CH63R_01738	296	169	172
CM004455.1	1	CH63R_01739	711	400	403
CM004455.1	1	CH63R_01740	468	289	291
CM004455.1	1	CH63R_01741	929	495	492
CM004455.1	1	CH63R_01742	213	123	132
CM004455.1	1	CH63R_01743	142	102	99
CM004455.1	1	CH63R_01744	730	431	431
CM004455.1	1	CH63R_01745	299	207	223
CM004455.1	1	CH63R_01746	392	256	257
CM004455.1	1	CH63R_01747	179	95	106
CM004455.1	1	CH63R_01748	236	146	105
CM004455.1	1	CH63R_01749	348	234	167
CM004455.1	1	CH63R_01750	108	68	70
CM004455.1	1	CH63R_01751	135	91	73
CM004455.1	1	CH63R_01752	274	180	166
CM004455.1	1	CH63R_01753	172	108	74
CM004455.1	1	CH63R_01754	355	229	189
CM004455.1	1	CH63R_01755	235	132	129
CM004455.1	1	CH63R_01756	117	75	68
CM004455.1	1	CH63R_01757	458	279	264
CM004455.1	1	CH63R_01758	258	134	149
CM004455.1	1	CH63R_01759	427	268	242
CM004455.1	1	CH63R_01760	233	144	130
CM004455.1	1	CH63R_01761	236	112	156
CM004455.1	1	CH63R_01762	265	132	144
CM004455.1	1	CH63R_01763	254	156	154
CM004455.1	1	CH63R_01764	207	131	138
CM004455.1	1	CH63R_01765	462	280	240
CM004455.1	1	CH63R_01766	415	272	284
CM004455.1	1	CH63R_01767	483	315	327
CM004455.1	1	CH63R_01768	416	230	247
CM004455.1	1	CH63R_01769	122	92	80
CM004455.1	1	CH63R_01770	358	224	207
CM004455.1	1	CH63R_01771	673	422	387
CM004455.1	1	CH63R_01772	585	380	376
CM004455.1	1	CH63R_01773	291	153	149
CM004455.1	1	CH63R_01774	566	284	313
CM004455.1	1	CH63R_01775	18	4	6
CM004455.1	1	CH63R_01776	2230	1495	1490
CM004455.1	1	CH63R_01777	773	386	355
CM004456.1	2	CH63R_01778	136	99	107
CM004456.1	2	CH63R_01779	459	293	350
CM004456.1	2	CH63R_01780	0	0	0
CM004456.1	2	CH63R_01781	0	0	0
CM004456.1	2	CH63R_01782	0	0	0
CM004456.1	2	CH63R_01783	342	160	164
CM004456.1	2	CH63R_01784	1061	605	713
CM004456.1	2	CH63R_01785	245	153	120
CM004456.1	2	CH63R_01786	1015	579	597
CM004456.1	2	CH63R_01787	241	105	136
CM004456.1	2	CH63R_01788	206	167	145
CM004456.1	2	CH63R_01789	198	102	81
CM004456.1	2	CH63R_01790	507	229	263
CM004456.1	2	CH63R_01791	304	160	191
CM004456.1	2	CH63R_01792	194	101	117
CM004456.1	2	CH63R_01793	493	257	272
CM004456.1	2	CH63R_01794	215	122	135
CM004456.1	2	CH63R_01795	355	193	185
CM004456.1	2	CH63R_01796	302	181	181
CM004456.1	2	CH63R_01797	391	219	235
CM004456.1	2	CH63R_01798	136	67	86
CM004456.1	2	CH63R_01799	120	68	81
CM004456.1	2	CH63R_01800	407	255	220
CM004456.1	2	CH63R_01801	554	275	270
CM004456.1	2	CH63R_01802	362	215	230
CM004456.1	2	CH63R_01803	332	171	163
CM004456.1	2	CH63R_01804	166	95	88
CM004456.1	2	CH63R_01805	311	144	145
CM004456.1	2	CH63R_01806	349	196	206
CM004456.1	2	CH63R_01807	408	193	264
CM004456.1	2	CH63R_01808	477	260	235
CM004456.1	2	CH63R_01809	321	177	165
CM004456.1	2	CH63R_01810	441	212	231
CM004456.1	2	CH63R_01811	297	167	164
CM004456.1	2	CH63R_01812	330	223	184
CM004456.1	2	CH63R_01813	791	451	402
CM004456.1	2	CH63R_01814	108	80	46
CM004456.1	2	CH63R_01815	238	147	142
CM004456.1	2	CH63R_01816	215	134	122
CM004456.1	2	CH63R_01817	171	115	104
CM004456.1	2	CH63R_01818	366	224	233
CM004456.1	2	CH63R_01819	364	214	184
CM004456.1	2	CH63R_01820	973	579	501
CM004456.1	2	CH63R_01821	194	104	110
CM004456.1	2	CH63R_01822	367	208	214
CM004456.1	2	CH63R_01823	298	169	164
CM004456.1	2	CH63R_01824	311	156	170
CM004456.1	2	CH63R_01825	291	144	140
CM004456.1	2	CH63R_01826	272	178	161
CM004456.1	2	CH63R_01827	195	121	102
CM004456.1	2	CH63R_01828	286	191	187
CM004456.1	2	CH63R_01829	133	65	63
CM004456.1	2	CH63R_01830	375	248	188
CM004456.1	2	CH63R_01831	169	110	103
CM004456.1	2	CH63R_01832	274	173	152
CM004456.1	2	CH63R_01833	323	205	161
CM004456.1	2	CH63R_01834	150	98	57
CM004456.1	2	CH63R_01835	258	150	130
CM004456.1	2	CH63R_01836	543	306	271
CM004456.1	2	CH63R_01837	493	285	271
CM004456.1	2	CH63R_01838	292	216	180
CM004456.1	2	CH63R_01839	260	162	116
CM004456.1	2	CH63R_01840	671	395	390
CM004456.1	2	CH63R_01841	248	151	154
CM004456.1	2	CH63R_01842	320	191	207
CM004456.1	2	CH63R_01843	365	237	216
CM004456.1	2	CH63R_01844	469	306	295
CM004456.1	2	CH63R_01845	197	125	106
CM004456.1	2	CH63R_01846	527	316	301
CM004456.1	2	CH63R_01847	301	173	156
CM004456.1	2	CH63R_01848	412	266	247
CM004456.1	2	CH63R_01849	721	392	386
CM004456.1	2	CH63R_01850	472	278	269
CM004456.1	2	CH63R_01851	507	347	286
CM004456.1	2	CH63R_01852	132	65	49
CM004456.1	2	CH63R_01853	593	303	295
CM004456.1	2	CH63R_01854	317	196	187
CM004456.1	2	CH63R_01855	322	198	193
CM004456.1	2	CH63R_01856	541	322	298
CM004456.1	2	CH63R_01857	168	96	80
CM004456.1	2	CH63R_01858	159	101	86
CM004456.1	2	CH63R_01859	123	72	67
CM004456.1	2	CH63R_01860	357	210	193
CM004456.1	2	CH63R_01861	186	114	95
CM004456.1	2	CH63R_01862	901	539	540
CM004456.1	2	CH63R_01863	645	387	361
CM004456.1	2	CH63R_01864	490	353	291
CM004456.1	2	CH63R_01865	661	378	352
CM004456.1	2	CH63R_01866	216	114	108
CM004456.1	2	CH63R_01867	178	112	93
CM004456.1	2	CH63R_01868	283	189	174
CM004456.1	2	CH63R_01869	828	472	454
CM004456.1	2	CH63R_01870	181	106	94
CM004456.1	2	CH63R_01871	98	61	50
CM004456.1	2	CH63R_01872	88	56	51
CM004456.1	2	CH63R_01873	138	95	68
CM004456.1	2	CH63R_01874	455	220	210
CM004456.1	2	CH63R_01875	198	125	108
CM004456.1	2	CH63R_01876	191	108	107
CM004456.1	2	CH63R_01877	278	174	153
CM004456.1	2	CH63R_01878	282	170	167
CM004456.1	2	CH63R_01879	274	169	174
CM004456.1	2	CH63R_01880	356	246	202
CM004456.1	2	CH63R_01881	296	203	181
CM004456.1	2	CH63R_01882	275	190	156
CM004456.1	2	CH63R_01883	458	259	275
CM004456.1	2	CH63R_01884	397	237	208
CM004456.1	2	CH63R_01885	478	310	269
CM004456.1	2	CH63R_01886	723	440	415
CM004456.1	2	CH63R_01887	921	549	461
CM004456.1	2	CH63R_01888	768	504	382
CM004456.1	2	CH63R_01889	53	34	20
CM004456.1	2	CH63R_01890	368	245	206
CM004456.1	2	CH63R_01891	189	140	144
CM004456.1	2	CH63R_01892	389	212	195
CM004456.1	2	CH63R_01893	294	189	176
CM004456.1	2	CH63R_01894	95	54	55
CM004456.1	2	CH63R_01895	336	206	208
CM004456.1	2	CH63R_01896	132	91	100
CM004456.1	2	CH63R_01897	232	128	103
CM004456.1	2	CH63R_01898	223	129	112
CM004456.1	2	CH63R_01899	257	166	182
CM004456.1	2	CH63R_01900	318	172	141
CM004456.1	2	CH63R_01901	161	73	73
CM004456.1	2	CH63R_01902	49	12	28
CM004456.1	2	CH63R_01903	206	131	132
CM004456.1	2	CH63R_01904	131	72	70
CM004456.1	2	CH63R_01905	264	136	138
CM004456.1	2	CH63R_01906	586	324	334
CM004456.1	2	CH63R_01907	252	127	104
CM004456.1	2	CH63R_01908	107	62	69
CM004456.1	2	CH63R_01909	180	108	105
CM004456.1	2	CH63R_01910	293	215	185
CM004456.1	2	CH63R_01911	206	121	110
CM004456.1	2	CH63R_01912	400	241	231
CM004456.1	2	CH63R_01913	168	87	102
CM004456.1	2	CH63R_01914	257	182	173
CM004456.1	2	CH63R_01915	123	77	70
CM004456.1	2	CH63R_01916	217	154	171
CM004456.1	2	CH63R_01917	191	127	130
CM004456.1	2	CH63R_01918	274	143	138
CM004456.1	2	CH63R_01919	423	193	203
CM004456.1	2	CH63R_01920	379	233	229
CM004456.1	2	CH63R_01921	417	241	231
CM004456.1	2	CH63R_01922	246	158	172
CM004456.1	2	CH63R_01923	239	162	143
CM004456.1	2	CH63R_01924	401	220	182
CM004456.1	2	CH63R_01925	7016	4747	4582
CM004456.1	2	CH63R_01926	264	130	134
CM004456.1	2	CH63R_01927	962	584	612
CM004456.1	2	CH63R_01928	267	180	179
CM004456.1	2	CH63R_01929	348	195	195
CM004456.1	2	CH63R_01930	728	392	372
CM004456.1	2	CH63R_01931	568	382	311
CM004456.1	2	CH63R_01932	88	59	52
CM004456.1	2	CH63R_01933	337	198	172
CM004456.1	2	CH63R_01934	445	228	239
CM004456.1	2	CH63R_01935	185	99	99
CM004456.1	2	CH63R_01936	208	123	133
CM004456.1	2	CH63R_01937	257	141	106
CM004456.1	2	CH63R_01938	560	354	310
CM004456.1	2	CH63R_01939	221	149	93
CM004456.1	2	CH63R_01940	539	307	289
CM004456.1	2	CH63R_01941	176	112	88
CM004456.1	2	CH63R_01942	476	242	264
CM004456.1	2	CH63R_01943	104	78	46
CM004456.1	2	CH63R_01944	709	492	427
CM004456.1	2	CH63R_01945	101	58	50
CM004456.1	2	CH63R_01946	427	240	199
CM004456.1	2	CH63R_01947	447	307	303
CM004456.1	2	CH63R_01948	275	152	160
CM004456.1	2	CH63R_01949	154	92	72
CM004456.1	2	CH63R_01950	978	511	504
CM004456.1	2	CH63R_01951	686	430	396
CM004456.1	2	CH63R_01952	244	188	146
CM004456.1	2	CH63R_01953	389	285	257
CM004456.1	2	CH63R_01954	765	506	427
CM004456.1	2	CH63R_01955	305	173	167
CM004456.1	2	CH63R_01956	264	174	168
CM004456.1	2	CH63R_01957	615	340	334
CM004456.1	2	CH63R_01958	239	164	145
CM004456.1	2	CH63R_01959	348	217	179
CM004456.1	2	CH63R_01960	426	238	232
CM004456.1	2	CH63R_01961	200	156	118
CM004456.1	2	CH63R_01962	245	183	138
CM004456.1	2	CH63R_01963	252	163	125
CM004456.1	2	CH63R_01964	356	228	186
CM004456.1	2	CH63R_01965	310	214	157
CM004456.1	2	CH63R_01966	469	267	214
CM004456.1	2	CH63R_01967	465	337	275
CM004456.1	2	CH63R_01968	333	184	187
CM004456.1	2	CH63R_01969	369	220	194
CM004456.1	2	CH63R_01970	721	399	371
CM004456.1	2	CH63R_01971	524	305	257
CM004456.1	2	CH63R_01972	557	358	316
CM004456.1	2	CH63R_01973	791	540	521
CM004456.1	2	CH63R_01974	383	249	215
CM004456.1	2	CH63R_01975	972	553	486
CM004456.1	2	CH63R_01976	343	200	172
CM004456.1	2	CH63R_01977	644	407	379
CM004456.1	2	CH63R_01978	523	298	265
CM004456.1	2	CH63R_01979	500	320	283
CM004456.1	2	CH63R_01980	514	339	276
CM004456.1	2	CH63R_01981	229	128	122
CM004456.1	2	CH63R_01982	87	42	45
CM004456.1	2	CH63R_01983	232	156	117
CM004456.1	2	CH63R_01984	349	244	184
CM004456.1	2	CH63R_01985	526	343	265
CM004456.1	2	CH63R_01986	457	282	267
CM004456.1	2	CH63R_01987	405	245	216
CM004456.1	2	CH63R_01988	165	127	91
CM004456.1	2	CH63R_01989	283	176	134
CM004456.1	2	CH63R_01990	1702	1014	906
CM004456.1	2	CH63R_01991	614	429	353
CM004456.1	2	CH63R_01992	356	238	199
CM004456.1	2	CH63R_01993	474	276	292
CM004456.1	2	CH63R_01994	170	107	80
CM004456.1	2	CH63R_01995	276	171	143
CM004456.1	2	CH63R_01996	124	71	60
CM004456.1	2	CH63R_01997	476	325	286
CM004456.1	2	CH63R_01998	218	152	127
[truncated: 12,653 more rows]

## Sheet: Table S 3 -
	WT														vir-49														vir-51
	gene ID of genes with less than 10 reads in MAFF 305635														gene ID for genes with less than 10 reads in vir-49 - shaded cells correspond to genes also potentially missing in MAFF 305635 WT														gene ID for genes with less than 10 reads in vir-49 - shaded cells correspond to genes also potentially missing in MAFF 305635 WT
	chromosome	1	2	3	4	5	6	8	9	10	11	12	7		chromosome	1	2	3	4	5	6	8	9	10	11	12	7		chromosome	1	2	3	4	5	6	8	9	10	11	12	7
	total no. of genes	1777	1769	1801	1595	1478	1278	1262	1162	937	138	133	1321		total no. of genes	1777	1769	1801	1595	1478	1278	1262	1162	937	138	133	1321		total no. of genes	1777	1769	1801	1595	1478	1278	1262	1162	937	138	133	1321
	no. of genes with less than 10 reads	6	3	14	15	0	24	6	4	7	9	2	5		no. of genes with less than 10 reads	8	3	15	15	0	25	7	4	7	116	2	5		no. of genes with less than 10 reads	8	4	14	15	1	25	6	4	7	116	2	5
		CH63R_00128	CH63R_01780	CH63R_03548	CH63R_05483		CH63R_08807	CH63R_11266	CH63R_12025	CH63R_13772	CH63R_14468	CH63R_14567	CH63R_09785			CH63R_00128	CH63R_01780	CH63R_03548	CH63R_05483		CH63R_08807	CH63R_11266	CH63R_13440	CH63R_13772	CH63R_14381	CH63R_14567	CH63R_09785			CH63R_00128	CH63R_01780	CH63R_03548	CH63R_05483	CH63R_07109	CH63R_08807	CH63R_11266	CH63R_13440	CH63R_13772	CH63R_14381	CH63R_14567	CH63R_09785
		CH63R_00239	CH63R_01781	CH63R_03549	CH63R_05484		CH63R_09070	CH63R_11267	CH63R_13440	CH63R_13783	CH63R_14469	CH63R_14601	CH63R_10245			CH63R_00129	CH63R_01781	CH63R_03549	CH63R_05484		CH63R_09070	CH63R_11267	CH63R_13441	CH63R_13783	CH63R_14382	CH63R_14601	CH63R_10245			CH63R_00129	CH63R_01781	CH63R_03549	CH63R_05484		CH63R_09070	CH63R_11267	CH63R_13441	CH63R_13783	CH63R_14382	CH63R_14601	CH63R_10245
		CH63R_00240	CH63R_01782	CH63R_03550	CH63R_05485		CH63R_09248	CH63R_11268	CH63R_13441	CH63R_13784	CH63R_14470		CH63R_10246			CH63R_00239	CH63R_01782	CH63R_03550	CH63R_05485		CH63R_09248	CH63R_11268	CH63R_13442	CH63R_13784	CH63R_14383		CH63R_10246			CH63R_00239	CH63R_01782	CH63R_03550	CH63R_05485		CH63R_09248	CH63R_11268	CH63R_13442	CH63R_13784	CH63R_14383		CH63R_10246
		CH63R_00241		CH63R_03824	CH63R_05486		CH63R_09249	CH63R_12023	CH63R_13442	CH63R_13785	CH63R_14471		CH63R_10902			CH63R_00240		CH63R_03824	CH63R_05486		CH63R_09249	CH63R_11269	CH63R_13443	CH63R_13785	CH63R_14384		CH63R_10902			CH63R_00240	CH63R_02476	CH63R_03824	CH63R_05486		CH63R_09249	CH63R_12023	CH63R_13443	CH63R_13785	CH63R_14384		CH63R_10902
		CH63R_01463		CH63R_03841	CH63R_05487		CH63R_09609	CH63R_12024	CH63R_13443	CH63R_14151	CH63R_14473		CH63R_11019			CH63R_00241		CH63R_03841	CH63R_05487		CH63R_09609	CH63R_12023		CH63R_14151	CH63R_14385		CH63R_11019			CH63R_00241		CH63R_03841	CH63R_05487		CH63R_09609	CH63R_12024		CH63R_14151	CH63R_14385		CH63R_11019
		CH63R_01471		CH63R_05339	CH63R_05488		CH63R_09610			CH63R_14152	CH63R_14474					CH63R_01463		CH63R_05153	CH63R_05488		CH63R_09610	CH63R_12024		CH63R_14152	CH63R_14386					CH63R_01463		CH63R_05339	CH63R_05488		CH63R_09610	CH63R_12025		CH63R_14152	CH63R_14386
				CH63R_05340	CH63R_05489		CH63R_09611			CH63R_14153	CH63R_14475					CH63R_01471		CH63R_05339	CH63R_05489		CH63R_09611	CH63R_12025		CH63R_14153	CH63R_14387					CH63R_01471		CH63R_05340	CH63R_05489		CH63R_09611			CH63R_14153	CH63R_14387
				CH63R_05341	CH63R_05490		CH63R_09612				CH63R_14476					CH63R_01775		CH63R_05340	CH63R_05490		CH63R_09612				CH63R_14388					CH63R_01775		CH63R_05341	CH63R_05490		CH63R_09612				CH63R_14388
				CH63R_05342	CH63R_05491		CH63R_09613				CH63R_14477							CH63R_05341	CH63R_05491		CH63R_09613				CH63R_14389							CH63R_05342	CH63R_05491		CH63R_09613				CH63R_14389
				CH63R_05343	CH63R_05492		CH63R_09614											CH63R_05342	CH63R_05492		CH63R_09614				CH63R_14390							CH63R_05343	CH63R_05492		CH63R_09614				CH63R_14390
				CH63R_05344	CH63R_05493		CH63R_09615											CH63R_05343	CH63R_05493		CH63R_09615				CH63R_14391							CH63R_05344	CH63R_05493		CH63R_09615				CH63R_14391
				CH63R_05345	CH63R_05494		CH63R_09616											CH63R_05344	CH63R_05494		CH63R_09616				CH63R_14392							CH63R_05345	CH63R_05494		CH63R_09616				CH63R_14392
				CH63R_05346	CH63R_05495		CH63R_09617											CH63R_05345	CH63R_05495		CH63R_09617				CH63R_14393							CH63R_05346	CH63R_05495		CH63R_09617				CH63R_14393
				CH63R_05347	CH63R_05496		CH63R_09618											CH63R_05346	CH63R_05496		CH63R_09618				CH63R_14394							CH63R_05347	CH63R_05496		CH63R_09618				CH63R_14394
					CH63R_05497		CH63R_09619											CH63R_05347	CH63R_05497		CH63R_09619				CH63R_14395								CH63R_05497		CH63R_09619				CH63R_14395
							CH63R_09620														CH63R_09620				CH63R_14396										CH63R_09620				CH63R_14396
							CH63R_09621														CH63R_09621				CH63R_14397										CH63R_09621				CH63R_14397
							CH63R_09622														CH63R_09622				CH63R_14398										CH63R_09622				CH63R_14398
							CH63R_09623														CH63R_09623				CH63R_14400										CH63R_09623				CH63R_14401
							CH63R_09624														CH63R_09624				CH63R_14401										CH63R_09624				CH63R_14403
							CH63R_09625														CH63R_09625				CH63R_14403										CH63R_09625				CH63R_14404
							CH63R_09626														CH63R_09626				CH63R_14404										CH63R_09626				CH63R_14405
							CH63R_09627														CH63R_09627				CH63R_14405										CH63R_09627				CH63R_14406
							CH63R_09628														CH63R_09628				CH63R_14406										CH63R_09628				CH63R_14407
																					CH63R_09656				CH63R_14407										CH63R_09656				CH63R_14409
																									CH63R_14409														CH63R_14410
																									CH63R_14410														CH63R_14412
																									CH63R_14412														CH63R_14413
																									CH63R_14413														CH63R_14414
																									CH63R_14414														CH63R_14415
																									CH63R_14415														CH63R_14416
																									CH63R_14416														CH63R_14417
																									CH63R_14417														CH63R_14418
																									CH63R_14418														CH63R_14420
																									CH63R_14422														CH63R_14422
																									CH63R_14423														CH63R_14423
																									CH63R_14424														CH63R_14424
																									CH63R_14425														CH63R_14425
																									CH63R_14426														CH63R_14426
																									CH63R_14427														CH63R_14427
																									CH63R_14428														CH63R_14428
																									CH63R_14433														CH63R_14433
																									CH63R_14434														CH63R_14434
																									CH63R_14435														CH63R_14435
																									CH63R_14436														CH63R_14436
																									CH63R_14437														CH63R_14437
																									CH63R_14438														CH63R_14438
																									CH63R_14439														CH63R_14439
																									CH63R_14440														CH63R_14440
																									CH63R_14441														CH63R_14441
																									CH63R_14442														CH63R_14442
																									CH63R_14443														CH63R_14443
																									CH63R_14444														CH63R_14444
																									CH63R_14445														CH63R_14445
																									CH63R_14446														CH63R_14446
																									CH63R_14448														CH63R_14448
																									CH63R_14449														CH63R_14449
																									CH63R_14451														CH63R_14451
																									CH63R_14452														CH63R_14452
																									CH63R_14453														CH63R_14453
																									CH63R_14457														CH63R_14457
																									CH63R_14458														CH63R_14458
																									CH63R_14459														CH63R_14459
																									CH63R_14460														CH63R_14460
																									CH63R_14461														CH63R_14461
																									CH63R_14462														CH63R_14462
																									CH63R_14464														CH63R_14464
																									CH63R_14466														CH63R_14466
																									CH63R_14468														CH63R_14468
																									CH63R_14469														CH63R_14469
																									CH63R_14470														CH63R_14470
																									CH63R_14471														CH63R_14471
																									CH63R_14473														CH63R_14473
																									CH63R_14474														CH63R_14474
																									CH63R_14475														CH63R_14475
																									CH63R_14476														CH63R_14476
																									CH63R_14477														CH63R_14477
																									CH63R_14478														CH63R_14478
																									CH63R_14479														CH63R_14479
																									CH63R_14480														CH63R_14480
																									CH63R_14481														CH63R_14481
																									CH63R_14482														CH63R_14482
																									CH63R_14483														CH63R_14483
																									CH63R_14484														CH63R_14484
																									CH63R_14485														CH63R_14485
																									CH63R_14486														CH63R_14486
																									CH63R_14487														CH63R_14487
																									CH63R_14488														CH63R_14488
																									CH63R_14490														CH63R_14490
																									CH63R_14491														CH63R_14491
																									CH63R_14492														CH63R_14492
																									CH63R_14493														CH63R_14493
																									CH63R_14494														CH63R_14494
																									CH63R_14495														CH63R_14495
																									CH63R_14496														CH63R_14496
																									CH63R_14497														CH63R_14497
																									CH63R_14498														CH63R_14498
																									CH63R_14499														CH63R_14499
																									CH63R_14500														CH63R_14500
																									CH63R_14501														CH63R_14501
																									CH63R_14502														CH63R_14502
																									CH63R_14503														CH63R_14503
																									CH63R_14504														CH63R_14504
																									CH63R_14505														CH63R_14505
																									CH63R_14506														CH63R_14506
																									CH63R_14507														CH63R_14507
																									CH63R_14508														CH63R_14508
																									CH63R_14509														CH63R_14509
																									CH63R_14510														CH63R_14510
																									CH63R_14511														CH63R_14511
																									CH63R_14512														CH63R_14512
																									CH63R_14513														CH63R_14513
																									CH63R_14514														CH63R_14514
																									CH63R_14515														CH63R_14515
																									CH63R_14517														CH63R_14517
																									CH63R_14518														CH63R_14518

## Sheet: Table S4 - 
Sequence variations in coding regions of MAFF 305635 and IMI 349063
chromosome ID	chromosome number	coding_sequence_variant	synonymous_variant	missense_variant	others	syn/missense
CM004455.1	1	2016	1103	860	53
CM004456.1	2	1874	1051	759	64
CM004457.1	3	3549	2055	1396	98
CM004458.1	4	1731	944	751	36
CM004459.1	5	1401	730	636	35
CM004460.1	6	1946	1032	830	84
CM004461.1	8	2408	1355	987	66
CM004462.1	9	1502	856	584	62
CM004463.1	10	1117	635	451	31
CM004464.1	11	17	10	7	0
CM004465.1	12	677	238	397	42
LTAN01000007.1	7	2426	1459	916	51
